# Supplementary material for: Single-cell RNA sequencing reveals developmental heterogeneity among Plasmodium berghei sporozoites
Source: Sci Rep. 2021 Feb 22;11:4127. doi: 10.1038/s41598-021-82914-w (PMC7900125; doi:10.1038/s41598-021-82914-w)
Supplement: Supplementary file 2 — Supplementary Tables. [file 41598_2021_82914_MOESM2_ESM.xlsx]

## Sheet: Table S1
Supplementary Table S1. (Related to Figure 1e). Gene names and descriptions of UIS genes in Plasmodium berghei ANKA
UIS	Gene name	Gene description
UIS1	PBANKA_0205800	eukaryotic translation initiation factor 2-alpha kinase 2
UIS2	PBANKA_1328000	serine/threonine protein phosphatase UIS2
UIS3	PBANKA_1400800	protein UIS3
UIS4	PBANKA_0501200	early transcribed membrane protein
UIS5	PBANKA_0211300	cysteine desulfurase, putative
UIS6	-	-
UIS7	-	-
UIS8	PBANKA_1454900	conserved Plasmodium protein, unknown function
UIS9	PBANKA_1233500	mRNA-binding protein PUF1
UIS10	PBANKA_1128100	phospholipase
UIS11	PBANKA_1206300	zinc finger protein, putative
UIS12	PBANKA_0506200	RNA-binding protein, putative
UIS13	-	-
UIS14	PBANKA_1003400	lysine decarboxylase, putative
UIS15	no predicted ORF
UIS16	PBANKA_0511400	peroxiredoxin, putative
UIS17	PBANKA_1232400	F-actin-capping protein subunit beta
UIS18	-	-
UIS19	PBANKA_1346300	CPW-WPC family protein
UIS20	PBANKA_1321400	large ribosomal subunit nuclear export factor, putative
UIS21	PBANKA_1311000	conserved protein, unknown function
UIS22	PBANKA_0602000	origin recognition complex subunit 1, putative
UIS23	PBANKA_1413400	general transcription factor IIH subunit 2, putative
UIS24	PBANKA_0914400	heat shock protein 70, putative
UIS25	PBANKA_1320100	conserved Plasmodium protein, unknown function
UIS26	PBANKA_1113800	ATP-dependent DNA helicase UvrD, putative
UIS27	PBANKA_1435900	conserved Plasmodium protein, unknown function
UIS28	PBANKA_1017500	lipase, putative
UIS29	-	-
UIS30	PBANKA_1020200	peptidyl-prolyl cis-trans isomerase, putative

## Sheet: Table S2
Supplementary Table S2. (Related to Figure 1d). Pairwise comparisons of mean expression and rankings of detected genes across the three replicates.
Pb1 versus Pb2							Pb1 versus Pb3							Pb2 versus Pb3
Gene	Mean Expression Pb1	Mean Expression Pb2	Rank in Pb1	Rank in Pb2	Change in Rank		Gene	Mean Expression Pb1	Mean Expression Pb3	Rank in Pb1	Rank in Pb3	Change in Rank		Gene	Mean Expression Pb2	Mean Expression Pb3	Rank in Pb2	Rank in Pb3	Change in Rank
PBANKA_0501200 - early transcribed membrane protein	32.7469	14.0155	1	1	0		PBANKA_0501200 - early transcribed membrane protein	32.7469	11.8676	1	1	0		PBANKA_0501200 - early transcribed membrane protein	14.0155	11.8676	1	1	0
PBANKA_1465051 - Plasmodium exported protein, unknown function	14.1687	8.88224	2	2	0		PBANKA_1465051 - Plasmodium exported protein, unknown function	14.1687	6.87154	2	3	-1		PBANKA_1465051 - Plasmodium exported protein, unknown function	8.88224	6.87154	2	3	-1
PBANKA_0403200 - circumsporozoite (CS) protein	9.96949	8.16866	3	3	0		PBANKA_0403200 - circumsporozoite (CS) protein	9.96949	7.93577	3	2	1		PBANKA_0403200 - circumsporozoite (CS) protein	8.16866	7.93577	3	2	1
PBANKA_1400800 - protein UIS3	8.65095	5.17814	4	4	0		PBANKA_1400800 - protein UIS3	8.65095	2.77816	4	5	-1		PBANKA_1400800 - protein UIS3	5.17814	2.77816	4	5	-1
PBANKA_1349800 - thrombospondin-related anonymous protein	3.59246	2.55739	5	8	-3		PBANKA_1349800 - thrombospondin-related anonymous protein	3.59246	2.18972	5	7	-2		PBANKA_0711900 - heat shock protein 70	4.94411	4.17787	5	4	1
PBANKA_1328000 - serine/threonine protein phosphatase UIS2	3.57235	1.97655	6	12	-6		PBANKA_1328000 - serine/threonine protein phosphatase UIS2	3.57235	1.95356	6	9	-3		PBANKA_MIT03600 - unspecified product	3.16966	2.56818	6	6	0
PBANKA_0711900 - heat shock protein 70	3.06935	4.94411	7	5	2		PBANKA_0711900 - heat shock protein 70	3.06935	4.17787	7	4	3		PBANKA_1312700 - gamete egress and sporozoite traversal protein	3.11277	1.64377	7	13	-6
PBANKA_1312700 - gamete egress and sporozoite traversal protein	2.78202	3.11277	8	7	1		PBANKA_1312700 - gamete egress and sporozoite traversal protein	2.78202	1.64377	8	13	-5		PBANKA_1349800 - thrombospondin-related anonymous protein	2.55739	2.18972	8	7	1
PBANKA_1128100 - phospholipase	2.73417	2.24501	9	9	0		PBANKA_1128100 - phospholipase	2.73417	2.16453	9	8	1		PBANKA_1128100 - phospholipase	2.24501	2.16453	9	8	1
PBANKA_1006300 - perforin-like protein 1	2.50462	2.1018	10	10	0		PBANKA_1006300 - perforin-like protein 1	2.50462	1.91996	10	10	0		PBANKA_1006300 - perforin-like protein 1	2.1018	1.91996	10	10	0
PBANKA_0622921 - 18S ribosomal RNA	2.45099	0.687126	11	55	-44		PBANKA_0622921 - 18S ribosomal RNA	2.45099	0.514328	11	66	-55		PBANKA_1204200 - IMP1-like protein, putative	2.02794	1.89822	11	11	0
PBANKA_1022500 - surface protein P113	2.37286	1.94212	12	14	-2		PBANKA_1022500 - surface protein P113	2.37286	1.80879	12	12	0		PBANKA_1328000 - serine/threonine protein phosphatase UIS2	1.97655	1.95356	12	9	3
PBANKA_1017500 - lipase, putative	2.3405	1.4017	13	25	-12		PBANKA_1017500 - lipase, putative	2.3405	1.38587	13	21	-8		PBANKA_1355600 - sporozoite protein essential for cell traversal	1.95259	1.26235	13	25	-12
PBANKA_0910900 - sporozoite surface protein essential for liver stage development	2.10448	1.66467	14	16	-2		PBANKA_0910900 - sporozoite surface protein essential for liver stage development	2.10448	1.48172	14	18	-4		PBANKA_1022500 - surface protein P113	1.94212	1.80879	14	12	2
PBANKA_1355600 - sporozoite protein essential for cell traversal	1.94429	1.95259	15	13	2		PBANKA_1355600 - sporozoite protein essential for cell traversal	1.94429	1.26235	15	25	-10		PBANKA_0622961 - 28S ribosomal RNA	1.71058	1.4916	15	17	-2
PBANKA_1220800 - conserved Plasmodium protein, unknown function	1.78595	1.6512	16	18	-2		PBANKA_1220800 - conserved Plasmodium protein, unknown function	1.78595	1.5499	16	15	1		PBANKA_0910900 - sporozoite surface protein essential for liver stage development	1.66467	1.48172	16	18	-2
PBANKA_0211300 - cysteine desulfurase, putative	1.7307	1.34381	17	27	-10		PBANKA_0211300 - cysteine desulfurase, putative	1.7307	1.09486	17	27	-10		PBANKA_1349300 - conserved Plasmodium protein, unknown function	1.6522	0.612154	17	52	-35
PBANKA_1349300 - conserved Plasmodium protein, unknown function	1.72561	1.6522	18	17	1		PBANKA_1349300 - conserved Plasmodium protein, unknown function	1.72561	0.612154	18	52	-34		PBANKA_1220800 - conserved Plasmodium protein, unknown function	1.6512	1.5499	18	15	3
PBANKA_1435900 - conserved Plasmodium protein, unknown function	1.63847	1.58034	19	20	-1		PBANKA_1435900 - conserved Plasmodium protein, unknown function	1.63847	1.54348	19	16	3		PBANKA_0511400 - peroxiredoxin, putative	1.6003	1.61512	19	14	5
PBANKA_0719200 - mRNA-binding protein PUF2	1.51664	1.01647	20	34	-14		PBANKA_0719200 - mRNA-binding protein PUF2	1.51664	0.909091	20	32	-12		PBANKA_1435900 - conserved Plasmodium protein, unknown function	1.58034	1.54348	20	16	4
PBANKA_1342500 - conserved Plasmodium protein, unknown function	1.40037	1.50998	21	21	0		PBANKA_1342500 - conserved Plasmodium protein, unknown function	1.40037	1.41551	21	20	1		PBANKA_1342500 - conserved Plasmodium protein, unknown function	1.50998	1.41551	21	20	1
PBANKA_0805700 - heat shock protein 90, putative	1.33888	1.45609	22	23	-1		PBANKA_0805700 - heat shock protein 90, putative	1.33888	1.36166	22	22	0		PBANKA_0205800 - eukaryotic translation initiation factor 2-alpha kinase 2	1.49251	1.4585	22	19	3
PBANKA_0511400 - peroxiredoxin, putative	1.30744	1.6003	23	19	4		PBANKA_0511400 - peroxiredoxin, putative	1.30744	1.61512	23	14	9		PBANKA_0805700 - heat shock protein 90, putative	1.45609	1.36166	23	22	1
PBANKA_1204200 - IMP1-like protein, putative	1.28595	2.02794	24	11	13		PBANKA_1204200 - IMP1-like protein, putative	1.28595	1.89822	24	11	13		PBANKA_1454900 - conserved Plasmodium protein, unknown function	1.42964	1.31225	24	23	1
PBANKA_0315600 - 40S ribosomal protein S30, putative	1.15626	1.26347	25	28	-3		PBANKA_0315600 - 40S ribosomal protein S30, putative	1.15626	0.983696	25	29	-4		PBANKA_1017500 - lipase, putative	1.4017	1.38587	25	21	4
PBANKA_1456900 - translation initiation factor SUI1, putative	1.03745	0.34481	26	182	-156		PBANKA_1456900 - translation initiation factor SUI1, putative	1.03745	0.255435	26	251	-225		PBANKA_1002500 - sporozoite-specific protein S10	1.35479	1.28014	26	24	2
PBANKA_1331400 - kelch domain-containing protein, putative	0.977577	0.536427	27	84	-57		PBANKA_1331400 - kelch domain-containing protein, putative	0.977577	0.462945	27	83	-56		PBANKA_0211300 - cysteine desulfurase, putative	1.34381	1.09486	27	27	0
PBANKA_0205800 - eukaryotic translation initiation factor 2-alpha kinase 2	0.950994	1.49251	28	22	6		PBANKA_0205800 - eukaryotic translation initiation factor 2-alpha kinase 2	0.950994	1.4585	28	19	9		PBANKA_0315600 - 40S ribosomal protein S30, putative	1.26347	0.983696	28	29	-1
PBANKA_1457550 - ACEA small nucleolar RNA U3	0.940592	0.718563	29	50	-21		PBANKA_1457550 - ACEA small nucleolar RNA U3	0.940592	0.568182	29	58	-29		PBANKA_0901300 - membrane associated erythrocyte binding-like protein	1.15968	1.13735	29	26	3
PBANKA_0936000 - endonuclease/exonuclease/phosphatase family protein, putative	0.923486	0.805888	30	42	-12		PBANKA_0936000 - endonuclease/exonuclease/phosphatase family protein, putative	0.923486	0.738142	30	39	-9		PBANKA_1123800 - GAS8-like protein, putative	1.08633	0.993083	30	28	2
PBANKA_0510800 - conserved Plasmodium protein, unknown function	0.856681	1.0494	31	31	0		PBANKA_0510800 - conserved Plasmodium protein, unknown function	0.856681	0.916502	31	30	1		PBANKA_0510800 - conserved Plasmodium protein, unknown function	1.0494	0.916502	31	30	1
PBANKA_1350300 - RanBPM and CLTH-like protein, putative	0.803976	0.644711	32	63	-31		PBANKA_1350300 - RanBPM and CLTH-like protein, putative	0.803976	0.498518	32	72	-40		PBANKA_0605500 - conserved Plasmodium protein, unknown function	1.04242	0.893775	32	33	-1
PBANKA_1422800 - conserved Plasmodium protein, unknown function	0.798428	0.755489	33	49	-16		PBANKA_1422800 - conserved Plasmodium protein, unknown function	0.798428	0.730731	33	40	-7		PBANKA_1228300 - lysine-specific histone demethylase, putative	1.02046	0.911067	33	31	2
PBANKA_1202400 - 60S ribosomal protein L13, putative	0.778779	0.709082	34	52	-18		PBANKA_1202400 - 60S ribosomal protein L13, putative	0.778779	0.672925	34	44	-10		PBANKA_0719200 - mRNA-binding protein PUF2	1.01647	0.909091	34	32	2
PBANKA_0414900 - dynein intermediate light chain, putative	0.763523	0.781936	35	47	-12		PBANKA_0414900 - dynein intermediate light chain, putative	0.763523	0.718874	35	41	-6		PBANKA_1425200 - sporozoite surface protein 3, putative	0.911677	0.661067	35	45	-10
PBANKA_0901300 - membrane associated erythrocyte binding-like protein	0.745492	1.15968	36	29	7		PBANKA_0901300 - membrane associated erythrocyte binding-like protein	0.745492	1.13735	36	26	10		PBANKA_0909400 - conserved Plasmodium protein, unknown function	0.880739	0.814229	36	35	1
PBANKA_0605500 - conserved Plasmodium protein, unknown function	0.743874	1.04242	37	32	5		PBANKA_0605500 - conserved Plasmodium protein, unknown function	0.743874	0.893775	37	33	4		PBANKA_0523700 - conserved Plasmodium protein, unknown function	0.873752	0.743577	37	38	-1
PBANKA_0110000 - 60S ribosomal protein L39, putative	0.739713	0.689122	38	54	-16		PBANKA_0110000 - 60S ribosomal protein L39, putative	0.739713	0.258893	38	245	-207		PBANKA_0716400 - conserved Plasmodium protein, unknown function	0.855289	0.646245	38	48	-10
PBANKA_1005200 - conserved Plasmodium protein, unknown function	0.730005	0.699601	39	53	-14		PBANKA_1005200 - conserved Plasmodium protein, unknown function	0.730005	0.637352	39	49	-10		PBANKA_1002100 - 6-cysteine protein P36	0.823852	0.413538	39	105	-66
PBANKA_0209100 - thrombospondin-related sporozoite protein	0.728387	0.822355	40	40	0		PBANKA_0209100 - thrombospondin-related sporozoite protein	0.728387	0.809289	40	36	4		PBANKA_0209100 - thrombospondin-related sporozoite protein	0.822355	0.809289	40	36	4
PBANKA_0716400 - conserved Plasmodium protein, unknown function	0.723763	0.855289	41	38	3		PBANKA_0716400 - conserved Plasmodium protein, unknown function	0.723763	0.646245	41	48	-7		PBANKA_0508300 - conserved Plasmodium protein, unknown function	0.807884	0.791008	41	37	4
PBANKA_0513700 - conserved Plasmodium protein, unknown function	0.720989	0.545908	42	81	-39		PBANKA_0513700 - conserved Plasmodium protein, unknown function	0.720989	0.504941	42	69	-27		PBANKA_0936000 - endonuclease/exonuclease/phosphatase family protein, putative	0.805888	0.738142	42	39	3
PBANKA_1037300 - conserved Plasmodium protein, unknown function	0.712899	0.397206	43	141	-98		PBANKA_1037300 - conserved Plasmodium protein, unknown function	0.712899	0.412549	43	106	-63		PBANKA_1449500 - conserved Plasmodium protein, unknown function	0.797904	0.493577	43	73	-30
PBANKA_0523700 - conserved Plasmodium protein, unknown function	0.708276	0.873752	44	37	7		PBANKA_0523700 - conserved Plasmodium protein, unknown function	0.708276	0.743577	44	38	6		PBANKA_0921200 - conserved Plasmodium protein, unknown function	0.792914	ND	44	ND	Only in Pb2
PBANKA_1449500 - conserved Plasmodium protein, unknown function	0.708044	0.797904	45	43	2		PBANKA_1449500 - conserved Plasmodium protein, unknown function	0.708044	0.493577	45	73	-28		PBANKA_0620100 - U3 small nucleolar RNA-associated protein 7, putative	0.783433	0.681818	45	43	2
PBANKA_1425200 - sporozoite surface protein 3, putative	0.699723	0.911677	46	35	11		PBANKA_1425200 - sporozoite surface protein 3, putative	0.699723	0.661067	46	45	1		PBANKA_1141700 - ubiquitin-60S ribosomal protein L40, putative	0.782934	0.351779	46	142	-96
PBANKA_0620800 - conserved protein, unknown function	0.693481	0.639222	47	67	-20		PBANKA_0620800 - conserved protein, unknown function	0.693481	0.596838	47	55	-8		PBANKA_0414900 - dynein intermediate light chain, putative	0.781936	0.718874	47	41	6
PBANKA_0208200 - conserved Plasmodium protein, unknown function	0.693019	0.643713	48	64	-16		PBANKA_0208200 - conserved Plasmodium protein, unknown function	0.693019	0.503953	48	70	-22		PBANKA_0911650 - U2 spliceosomal RNA	0.776447	0.82164	48	34	14
PBANKA_0412400 - RING finger protein RNF1, putative	0.691863	0.414671	49	128	-79		PBANKA_0412400 - RING finger protein RNF1, putative	0.691863	0.42836	49	91	-42		PBANKA_1422800 - conserved Plasmodium protein, unknown function	0.755489	0.730731	49	40	9
PBANKA_0914400 - heat shock protein 70, putative	0.665511	0.443114	50	112	-62		PBANKA_0914400 - heat shock protein 70, putative	0.665511	0.461462	50	85	-35		PBANKA_1457550 - ACEA small nucleolar RNA U3	0.718563	0.568182	50	58	-8
PBANKA_1108300 - pre-mRNA-processing ATP-dependent RNA helicase PRP5, putative	0.657189	0.553393	51	77	-26		PBANKA_1108300 - pre-mRNA-processing ATP-dependent RNA helicase PRP5, putative	0.657189	0.528656	51	64	-13		PBANKA_1206800 - zinc finger (CCCH type) protein, putative	0.711577	0.714921	51	42	9
PBANKA_1456700 - conserved Plasmodium protein, unknown function	0.657189	0.542914	52	83	-31		PBANKA_1456700 - conserved Plasmodium protein, unknown function	0.657189	0.374012	52	130	-78		PBANKA_1202400 - 60S ribosomal protein L13, putative	0.709082	0.672925	52	44	8
PBANKA_0501600 - golgi re-assembly stacking protein, putative	0.646325	0.402695	53	139	-86		PBANKA_0501600 - golgi re-assembly stacking protein, putative	0.646325	0.341897	53	148	-95		PBANKA_1005200 - conserved Plasmodium protein, unknown function	0.699601	0.637352	53	49	4
PBANKA_0824300 - conserved Plasmodium protein, unknown function	0.638234	0.592315	54	73	-19		PBANKA_0824300 - conserved Plasmodium protein, unknown function	0.638234	0.5583	54	59	-5		PBANKA_0110000 - 60S ribosomal protein L39, putative	0.689122	0.258893	54	245	-191
PBANKA_0929200 - conserved protein, unknown function	0.635922	0.469062	55	101	-46		PBANKA_0929200 - conserved protein, unknown function	0.635922	0.414526	55	104	-49		PBANKA_0622921 - 18S ribosomal RNA	0.687126	0.514328	55	66	-11
PBANKA_1141700 - ubiquitin-60S ribosomal protein L40, putative	0.630143	0.782934	56	46	10		PBANKA_1141700 - ubiquitin-60S ribosomal protein L40, putative	0.630143	0.351779	56	142	-86		PBANKA_1458100 - conserved Plasmodium protein, unknown function	0.675649	0.653162	56	47	9
PBANKA_1002100 - 6-cysteine protein P36	0.628063	0.823852	57	39	18		PBANKA_1002100 - 6-cysteine protein P36	0.628063	0.413538	57	105	-48		PBANKA_0820200 - thioredoxin-like protein 1, putative	0.667665	0.410079	57	107	-50
PBANKA_1123800 - GAS8-like protein, putative	0.62159	1.08633	58	30	28		PBANKA_1123800 - GAS8-like protein, putative	0.62159	0.993083	58	28	30		PBANKA_1449700 - conserved protein, unknown function	0.661178	0.296443	58	196	-138
PBANKA_1320100 - conserved Plasmodium protein, unknown function	0.618585	0.642715	59	66	-7		PBANKA_1320100 - conserved Plasmodium protein, unknown function	0.618585	0.573617	59	57	2		PBANKA_1227200 - peptidyl-prolyl cis-trans isomerase, putative	0.657186	0.65415	59	46	13
PBANKA_0209700 - zinc-carboxypeptidase, putative	0.615349	0.525449	60	86	-26		PBANKA_0209700 - zinc-carboxypeptidase, putative	0.615349	0.493083	60	74	-14		PBANKA_MIT02800 - unspecified product	0.652196	0.55583	60	61	-1
PBANKA_0508300 - conserved Plasmodium protein, unknown function	0.610495	0.807884	61	41	20		PBANKA_0508300 - conserved Plasmodium protein, unknown function	0.610495	0.791008	61	37	24		PBANKA_1110900 - conserved Plasmodium protein, unknown function	0.649701	0.625	61	50	11
PBANKA_1037400 - conserved Plasmodium protein, unknown function	0.609339	0.383733	62	145	-83		PBANKA_1037400 - conserved Plasmodium protein, unknown function	0.609339	0.219368	62	302	-240		PBANKA_0605900 - conserved Plasmodium protein, unknown function	0.648703	0.510375	62	67	-5
PBANKA_1337700 - conserved Plasmodium protein, unknown function	0.607027	0.545409	63	82	-19		PBANKA_1337700 - conserved Plasmodium protein, unknown function	0.607027	0.476285	63	79	-16		PBANKA_1350300 - RanBPM and CLTH-like protein, putative	0.644711	0.498518	63	72	-9
PBANKA_MIT03600 - unspecified product	0.606334	3.16966	64	6	58		PBANKA_MIT03600 - unspecified product	0.606334	2.56818	64	6	58		PBANKA_0208200 - conserved Plasmodium protein, unknown function	0.643713	0.503953	64	70	-6
PBANKA_0605900 - conserved Plasmodium protein, unknown function	0.604485	0.648703	65	62	3		PBANKA_0605900 - conserved Plasmodium protein, unknown function	0.604485	0.510375	65	67	-2		PBANKA_1442200 - protein SOC2	0.643214	0.505435	65	68	-3
PBANKA_0307000 - 60S ribosomal protein L37ae, putative	0.595238	0.5998	66	72	-6		PBANKA_0307000 - 60S ribosomal protein L37ae, putative	0.595238	0.574605	66	56	10		PBANKA_1320100 - conserved Plasmodium protein, unknown function	0.642715	0.573617	66	57	9
PBANKA_0820200 - thioredoxin-like protein 1, putative	0.58969	0.667665	67	57	10		PBANKA_0820200 - thioredoxin-like protein 1, putative	0.58969	0.410079	67	107	-40		PBANKA_0620800 - conserved protein, unknown function	0.639222	0.596838	67	55	12
PBANKA_1458000 - translation machinery-associated protein 46, putative	0.584836	0.610279	68	70	-2		PBANKA_1458000 - translation machinery-associated protein 46, putative	0.584836	0.542984	68	63	5		PBANKA_1460000 - rac-beta serine/threonine protein kinase, putative	0.628743	0.601285	68	53	15
PBANKA_1457500 - RNA polymerase II transcription factor B subunit 2, putative	0.56773	0.398204	69	140	-71		PBANKA_1457500 - RNA polymerase II transcription factor B subunit 2, putative	0.56773	0.333992	69	160	-91		PBANKA_0820400 - major facilitator superfamily domain-containing protein, putative	0.610279	0.416502	69	100	-31
PBANKA_1103800 - ATP-dependent RNA helicase DDX27, putative	0.546001	0.482535	70	99	-29		PBANKA_1103800 - ATP-dependent RNA helicase DDX27, putative	0.546001	0.405632	70	111	-41		PBANKA_1458000 - translation machinery-associated protein 46, putative	0.610279	0.542984	70	63	7
PBANKA_0911700 - subtilisin-like protease 2	0.542071	0.425649	71	124	-53		PBANKA_0911700 - subtilisin-like protease 2	0.542071	0.406621	71	110	-39		PBANKA_1023700 - conserved Plasmodium protein, unknown function	0.608283	0.373024	71	132	-61
PBANKA_0412600 - conserved Plasmodium protein, unknown function	0.541147	0.354291	72	174	-102		PBANKA_0412600 - conserved Plasmodium protein, unknown function	0.541147	0.392292	72	120	-48		PBANKA_0307000 - 60S ribosomal protein L37ae, putative	0.5998	0.574605	72	56	16
PBANKA_1003700 - conserved protein, unknown function	0.540453	0.569361	73	74	-1		PBANKA_1003700 - conserved protein, unknown function	0.540453	0.619071	73	51	22		PBANKA_0824300 - conserved Plasmodium protein, unknown function	0.592315	0.5583	73	59	14
PBANKA_1460000 - rac-beta serine/threonine protein kinase, putative	0.540222	0.628743	74	68	6		PBANKA_1460000 - rac-beta serine/threonine protein kinase, putative	0.540222	0.601285	74	53	21		PBANKA_1003700 - conserved protein, unknown function	0.569361	0.619071	74	51	23
PBANKA_0521700 - AP2 domain transcription factor, putative	0.539297	0.441617	75	113	-38		PBANKA_0521700 - AP2 domain transcription factor, putative	0.539297	0.405138	75	112	-37		PBANKA_MIT02200 - unspecified product	0.566367	0.477273	75	78	-3
PBANKA_0909900 - WD repeat-containing protein, putative	0.536986	0.33982	76	189	-113		PBANKA_0909900 - WD repeat-containing protein, putative	0.536986	0.340415	76	152	-76		PBANKA_1028200 - atypical protein kinase, ABC-1 family, putative	0.561876	0.557806	76	60	16
PBANKA_0604900 - conserved Plasmodium protein, unknown function	0.533287	0.501497	77	89	-12		PBANKA_0604900 - conserved Plasmodium protein, unknown function	0.533287	0.466403	77	81	-4		PBANKA_1108300 - pre-mRNA-processing ATP-dependent RNA helicase PRP5, putative	0.553393	0.528656	77	64	13
PBANKA_1233700 - conserved protein, unknown function	0.532825	0.548902	78	80	-2		PBANKA_1233700 - conserved protein, unknown function	0.532825	0.342885	78	147	-69		PBANKA_0204800 - secreted ookinete protein, putative	0.551397	0.546937	78	62	16
PBANKA_1458100 - conserved Plasmodium protein, unknown function	0.532362	0.675649	79	56	23		PBANKA_1458100 - conserved Plasmodium protein, unknown function	0.532362	0.653162	79	47	32		PBANKA_0602000 - origin recognition complex subunit 1, putative	0.551397	0.498518	79	71	8
PBANKA_1434200 - arginine--tRNA ligase, putative	0.531669	0.407685	80	135	-55		PBANKA_1434200 - arginine--tRNA ligase, putative	0.531669	0.315711	80	175	-95		PBANKA_1233700 - conserved protein, unknown function	0.548902	0.342885	80	147	-67
PBANKA_1028200 - atypical protein kinase, ABC-1 family, putative	0.528202	0.561876	81	76	5		PBANKA_1028200 - atypical protein kinase, ABC-1 family, putative	0.528202	0.557806	81	60	21		PBANKA_0513700 - conserved Plasmodium protein, unknown function	0.545908	0.504941	81	69	12
PBANKA_0620100 - U3 small nucleolar RNA-associated protein 7, putative	0.517106	0.783433	82	45	37		PBANKA_0620100 - U3 small nucleolar RNA-associated protein 7, putative	0.517106	0.681818	82	43	39		PBANKA_1337700 - conserved Plasmodium protein, unknown function	0.545409	0.476285	82	79	3
PBANKA_1449700 - conserved protein, unknown function	0.511789	0.661178	83	58	25		PBANKA_1449700 - conserved protein, unknown function	0.511789	0.296443	83	196	-113		PBANKA_1456700 - conserved Plasmodium protein, unknown function	0.542914	0.374012	83	130	-47
PBANKA_1228300 - lysine-specific histone demethylase, putative	0.50994	1.02046	84	33	51		PBANKA_1228300 - lysine-specific histone demethylase, putative	0.50994	0.911067	84	31	53		PBANKA_1331400 - kelch domain-containing protein, putative	0.536427	0.462945	84	83	1
PBANKA_1215500 - translation machinery-associated protein 7, putative	0.509478	0.495509	85	91	-6		PBANKA_1215500 - translation machinery-associated protein 7, putative	0.509478	0.311265	85	182	-97		PBANKA_1310200 - nucleoporin NUP313	0.529441	0.600791	85	54	31
PBANKA_1320200 - conserved Plasmodium protein, unknown function	0.506935	0.500998	86	90	-4		PBANKA_1320200 - conserved Plasmodium protein, unknown function	0.506935	0.462945	86	82	4		PBANKA_0209700 - zinc-carboxypeptidase, putative	0.525449	0.493083	86	74	12
PBANKA_1350600 - nuclear movement protein, putative	0.503236	0.449601	87	109	-22		PBANKA_1350600 - nuclear movement protein, putative	0.503236	0.41996	87	97	-10		PBANKA_1116000 - TRAP-like protein	0.520459	0.480237	87	76	11
PBANKA_1205400 - rho GTPase-activating protein, putative	0.499538	0.33483	88	193	-105		PBANKA_1205400 - rho GTPase-activating protein, putative	0.499538	0.313735	88	176	-88		PBANKA_1227800 - conserved Plasmodium protein, unknown function	0.512475	0.472332	88	80	8
PBANKA_0931900 - serine esterase, putative	0.493065	0.481537	89	100	-11		PBANKA_0931900 - serine esterase, putative	0.493065	0.459486	89	86	3		PBANKA_0604900 - conserved Plasmodium protein, unknown function	0.501497	0.466403	89	81	8
PBANKA_0813000 - inhibitor of cysteine proteases	0.473879	0.466068	90	103	-13		PBANKA_0813000 - inhibitor of cysteine proteases	0.473879	0.448617	90	88	2		PBANKA_1320200 - conserved Plasmodium protein, unknown function	0.500998	0.462945	90	82	8
PBANKA_1033900 - 40S ribosomal protein S8e, putative	0.473185	0.488523	91	94	-3		PBANKA_1033900 - 40S ribosomal protein S8e, putative	0.473185	0.310771	91	183	-92		PBANKA_1215500 - translation machinery-associated protein 7, putative	0.495509	0.311265	91	182	-91
PBANKA_0906700 - conserved Plasmodium protein, unknown function	0.45423	0.432136	92	120	-28		PBANKA_0906700 - conserved Plasmodium protein, unknown function	0.45423	0.409585	92	108	-16		PBANKA_1354380 - U6 spliceosomal RNA	0.49501	0.485178	92	75	17
PBANKA_1117100 - histone H3 variant, putative	0.453306	0.433633	93	119	-26		PBANKA_1117100 - histone H3 variant, putative	0.453306	0.399209	93	114	-21		PBANKA_1111000 - RNA pseudouridylate synthase, putative	0.491018	0.478755	93	77	16
PBANKA_1460200 - conserved protein, unknown function	0.449607	0.458583	94	106	-12		PBANKA_1460200 - conserved protein, unknown function	0.449607	0.40415	94	113	-19		PBANKA_1033900 - 40S ribosomal protein S8e, putative	0.488523	0.310771	94	183	-89
PBANKA_0311800 - acyl-CoA synthetase, putative	0.447295	0.370259	95	156	-61		PBANKA_0311800 - acyl-CoA synthetase, putative	0.447295	0.340415	95	151	-56		PBANKA_0307400 - conserved Plasmodium protein, unknown function	0.487026	0.516798	95	65	30
PBANKA_1423100 - phospholipase DDHD1, putative	0.447064	0.421158	96	126	-30		PBANKA_1423100 - phospholipase DDHD1, putative	0.447064	0.408103	96	109	-13		PBANKA_1234000 - V-type proton ATPase 16 kDa proteolipid subunit, putative	0.486527	0.453063	96	87	9
PBANKA_0213500 - ribosome biogenesis protein BRX1, putative	0.44614	0.44012	97	114	-17		PBANKA_0213500 - ribosome biogenesis protein BRX1, putative	0.44614	0.372036	97	133	-36		PBANKA_1443700 - conserved Plasmodium protein, unknown function	0.48503	0.444664	97	89	8
PBANKA_1227200 - peptidyl-prolyl cis-trans isomerase, putative	0.445677	0.657186	98	59	39		PBANKA_1227200 - peptidyl-prolyl cis-trans isomerase, putative	0.445677	0.65415	98	46	52		PBANKA_1356500 - conserved protein, unknown function	0.483533	0.424407	98	95	3
PBANKA_0820400 - major facilitator superfamily domain-containing protein, putative	0.443828	0.610279	99	69	30		PBANKA_0820400 - major facilitator superfamily domain-containing protein, putative	0.443828	0.416502	99	100	-1		PBANKA_1103800 - ATP-dependent RNA helicase DDX27, putative	0.482535	0.405632	99	111	-12
PBANKA_1020200 - peptidyl-prolyl cis-trans isomerase, putative	0.440361	0.465569	100	104	-4		PBANKA_1020200 - peptidyl-prolyl cis-trans isomerase, putative	0.440361	0.426877	100	92	8		PBANKA_0931900 - serine esterase, putative	0.481537	0.459486	100	86	14
PBANKA_0616200 - conserved Plasmodium protein, unknown function	0.438974	0.411677	101	130	-29		PBANKA_0616200 - conserved Plasmodium protein, unknown function	0.438974	0.41996	101	96	5		PBANKA_0929200 - conserved protein, unknown function	0.469062	0.414526	101	104	-3
PBANKA_1464800 - conserved Plasmodium protein, unknown function	0.438742	0.295908	102	233	-131		PBANKA_1464800 - conserved Plasmodium protein, unknown function	0.438742	0.29249	102	201	-99		PBANKA_0304500 - conserved Plasmodium protein, unknown function	0.468563	0.418478	102	99	3
PBANKA_0604500 - high mobility group protein B3, putative	0.436662	0.404192	103	137	-34		PBANKA_0604500 - high mobility group protein B3, putative	0.436662	0.375	103	129	-26		PBANKA_0813000 - inhibitor of cysteine proteases	0.466068	0.448617	103	88	15
PBANKA_0902500 - oocyst rupture protein 1	0.427878	0.394212	104	142	-38		PBANKA_0902500 - oocyst rupture protein 1	0.427878	0.364625	104	135	-31		PBANKA_1020200 - peptidyl-prolyl cis-trans isomerase, putative	0.465569	0.426877	104	92	12
PBANKA_1214900 - conserved Plasmodium protein, unknown function	0.417245	0.45509	105	107	-2		PBANKA_1214900 - conserved Plasmodium protein, unknown function	0.417245	0.418972	105	98	7		PBANKA_1403300 - NLI interacting factor-like phosphatase	0.462575	0.425889	105	94	11
PBANKA_1236700 - conserved Plasmodium protein, unknown function	0.414933	0.360778	106	168	-62		PBANKA_1236700 - conserved Plasmodium protein, unknown function	0.414933	0.272233	106	223	-117		PBANKA_1460200 - conserved protein, unknown function	0.458583	0.40415	106	113	-7
PBANKA_0622961 - 28S ribosomal RNA	0.414471	1.71058	107	15	92		PBANKA_0622961 - 28S ribosomal RNA	0.414471	1.4916	107	17	90		PBANKA_1214900 - conserved Plasmodium protein, unknown function	0.45509	0.418972	107	98	9
PBANKA_1308400 - eukaryotic translation initiation factor 2-alpha kinase 1, putative	0.413546	0.412176	108	129	-21		PBANKA_1308400 - eukaryotic translation initiation factor 2-alpha kinase 1, putative	0.413546	0.375988	108	127	-19		PBANKA_0203100 - phosphatidylinositol-4-phosphate 5-kinase, putative	0.450599	0.389328	108	121	-13
PBANKA_0714500 - conserved Plasmodium protein, unknown function	0.412621	0.275449	109	271	-162		PBANKA_0714500 - conserved Plasmodium protein, unknown function	0.412621	0.298419	109	193	-84		PBANKA_1350600 - nuclear movement protein, putative	0.449601	0.41996	109	97	12
PBANKA_0300700 - nucleic acid binding protein, putative	0.410541	0.42016	110	127	-17		PBANKA_0300700 - nucleic acid binding protein, putative	0.410541	0.34832	110	145	-35		PBANKA_0510700 - conserved Plasmodium protein, unknown function	0.444112	0.0983202	110	638	-528
PBANKA_1206800 - zinc finger (CCCH type) protein, putative	0.409616	0.711577	111	51	60		PBANKA_1206800 - zinc finger (CCCH type) protein, putative	0.409616	0.714921	111	42	69		PBANKA_1344800 - conserved Plasmodium protein, unknown function	0.443613	0.429348	111	90	21
PBANKA_1310000 - conserved Plasmodium protein, unknown function	0.40846	0.380739	112	151	-39		PBANKA_1310000 - conserved Plasmodium protein, unknown function	0.40846	0.36413	112	137	-25		PBANKA_0914400 - heat shock protein 70, putative	0.443114	0.461462	112	85	27
PBANKA_1112000 - conserved Plasmodium protein, unknown function	0.407536	0.347305	113	180	-67		PBANKA_1112000 - conserved Plasmodium protein, unknown function	0.407536	0.322134	113	168	-55		PBANKA_0521700 - AP2 domain transcription factor, putative	0.441617	0.405138	113	112	1
PBANKA_0521221 - 18S ribosomal RNA	0.406842	0.105788	114	694	-580		PBANKA_0521221 - 18S ribosomal RNA	0.406842	0.0637352	114	736	-622		PBANKA_0213500 - ribosome biogenesis protein BRX1, putative	0.44012	0.372036	114	133	-19
PBANKA_0921200 - conserved Plasmodium protein, unknown function	0.4043	0.792914	115	44	71		PBANKA_0921200 - conserved Plasmodium protein, unknown function	0.4043	ND	115	ND	Only in Pb1		PBANKA_1340100 - L-lactate dehydrogenase	0.439621	0.210968	115	319	-204
PBANKA_0303800 - cysteine desulfuration protein SufE	0.399908	0.372754	116	154	-38		PBANKA_0303800 - cysteine desulfuration protein SufE	0.399908	0.3083	116	184	-68		PBANKA_0904000 - conserved Plasmodium protein, unknown function	0.437625	0.461957	116	84	32
PBANKA_1356500 - conserved protein, unknown function	0.39644	0.483533	117	98	19		PBANKA_1356500 - conserved protein, unknown function	0.39644	0.424407	117	95	22		PBANKA_1416800 - conserved Plasmodium protein, unknown function	0.436128	0.379447	117	125	-8
PBANKA_0920500 - conserved Plasmodium protein, unknown function	0.396209	0.295409	118	234	-116		PBANKA_0920500 - conserved Plasmodium protein, unknown function	0.396209	0.241107	118	269	-151		PBANKA_0822500 - tetratricopeptide repeat protein, putative	0.434132	0.396245	118	118	0
PBANKA_0712200 - BEM46-like protein, putative	0.395284	0.339321	119	190	-71		PBANKA_0712200 - BEM46-like protein, putative	0.395284	0.336462	119	157	-38		PBANKA_1117100 - histone H3 variant, putative	0.433633	0.399209	119	114	5
PBANKA_1310200 - nucleoporin NUP313	0.393435	0.529441	120	85	35		PBANKA_1310200 - nucleoporin NUP313	0.393435	0.600791	120	54	66		PBANKA_0906700 - conserved Plasmodium protein, unknown function	0.432136	0.409585	120	108	12
PBANKA_1442200 - protein SOC2	0.391123	0.643214	121	65	56		PBANKA_1442200 - protein SOC2	0.391123	0.505435	121	68	53		PBANKA_0613800 - protein SDA1, putative	0.429641	0.398221	121	116	5
PBANKA_0304500 - conserved Plasmodium protein, unknown function	0.389505	0.468563	122	102	20		PBANKA_0304500 - conserved Plasmodium protein, unknown function	0.389505	0.418478	122	99	23		PBANKA_1107600 - 6-cysteine protein	0.429142	0.425889	122	93	29
PBANKA_1216800 - conserved Plasmodium protein, unknown function	0.389043	0.391218	123	143	-20		PBANKA_1216800 - conserved Plasmodium protein, unknown function	0.389043	0.389328	123	122	1		PBANKA_0112400 - cytosolic Fe-S cluster assembly factor NAR1, putative	0.428643	0.373518	123	131	-8
PBANKA_1226100 - conserved Plasmodium protein, unknown function	0.388812	0.421158	124	125	-1		PBANKA_1226100 - conserved Plasmodium protein, unknown function	0.388812	0.416008	124	102	22		PBANKA_0911700 - subtilisin-like protease 2	0.425649	0.406621	124	110	14
PBANKA_0210400 - DNA mismatch repair protein PMS1, putative	0.388118	0.297405	125	231	-106		PBANKA_0210400 - DNA mismatch repair protein PMS1, putative	0.388118	0.277174	125	216	-91		PBANKA_1226100 - conserved Plasmodium protein, unknown function	0.421158	0.416008	125	102	23
PBANKA_1116000 - TRAP-like protein	0.384882	0.520459	126	87	39		PBANKA_1116000 - TRAP-like protein	0.384882	0.480237	126	76	50		PBANKA_1423100 - phospholipase DDHD1, putative	0.421158	0.408103	126	109	17
PBANKA_1140100 - nucleoporin NUP205	0.382571	0.382236	127	147	-20		PBANKA_1140100 - nucleoporin NUP205	0.382571	0.393281	127	119	8		PBANKA_0300700 - nucleic acid binding protein, putative	0.42016	0.34832	127	145	-18
PBANKA_1023700 - conserved Plasmodium protein, unknown function	0.378872	0.608283	128	71	57		PBANKA_1023700 - conserved Plasmodium protein, unknown function	0.378872	0.373024	128	132	-4		PBANKA_0412400 - RING finger protein RNF1, putative	0.414671	0.42836	128	91	37
PBANKA_0101800 - conserved Plasmodium protein, unknown function	0.376791	0.362774	129	165	-36		PBANKA_0101800 - conserved Plasmodium protein, unknown function	0.376791	0.35919	129	139	-10		PBANKA_1308400 - eukaryotic translation initiation factor 2-alpha kinase 1, putative	0.412176	0.375988	129	127	2
PBANKA_0308300 - GAF domain-related protein, putative	0.376098	0.355289	130	171	-41		PBANKA_0308300 - GAF domain-related protein, putative	0.376098	0.335474	130	159	-29		PBANKA_0616200 - conserved Plasmodium protein, unknown function	0.411677	0.41996	130	96	34
PBANKA_1238200 - DnaJ protein, putative	0.375405	0.202595	131	400	-269		PBANKA_1238200 - DnaJ protein, putative	0.375405	0.177866	131	396	-265		PBANKA_1234600 - EELM2 domain-containing protein, putative	0.411677	0.399209	131	115	16
PBANKA_1006100 - flap endonuclease 1, putative	0.374018	0.276447	132	269	-137		PBANKA_1006100 - flap endonuclease 1, putative	0.374018	0.273715	132	220	-88		PBANKA_0511200 - U3 small nucleolar ribonucleoprotein protein MPP10, putative	0.410679	0.380929	132	123	9
PBANKA_1327000 - DNA-directed RNA polymerase III subunit RPC4, putative	0.372168	0.281936	133	254	-121		PBANKA_1327000 - DNA-directed RNA polymerase III subunit RPC4, putative	0.372168	0.263834	133	237	-104		PBANKA_1145600 - conserved Plasmodium protein, unknown function	0.409182	0.375494	133	128	5
PBANKA_1234000 - V-type proton ATPase 16 kDa proteolipid subunit, putative	0.371937	0.486527	134	96	38		PBANKA_1234000 - V-type proton ATPase 16 kDa proteolipid subunit, putative	0.371937	0.453063	134	87	47		PBANKA_1352500 - CPW-WPC family protein	0.408683	0.330534	134	163	-29
PBANKA_1107600 - 6-cysteine protein	0.371012	0.429142	135	122	13		PBANKA_1107600 - 6-cysteine protein	0.371012	0.425889	135	93	42		PBANKA_1434200 - arginine--tRNA ligase, putative	0.407685	0.315711	135	175	-40
PBANKA_1111000 - RNA pseudouridylate synthase, putative	0.371012	0.491018	136	93	43		PBANKA_1111000 - RNA pseudouridylate synthase, putative	0.371012	0.478755	136	77	59		PBANKA_1128500 - SET domain protein, putative	0.407186	0.416502	136	101	35
PBANKA_1455400 - sulfhydryl oxidase, putative	0.36847	0.221557	137	356	-219		PBANKA_1455400 - sulfhydryl oxidase, putative	0.36847	0.199605	137	341	-204		PBANKA_0604500 - high mobility group protein B3, putative	0.404192	0.375	137	129	8
PBANKA_1227300 - conserved Plasmodium protein, unknown function	0.362691	0.377246	138	153	-15		PBANKA_1227300 - conserved Plasmodium protein, unknown function	0.362691	0.318182	138	171	-33		PBANKA_1422700 - superoxide dismutase [Fe], putative	0.403693	0.33251	138	162	-24
PBANKA_1310700 - glutaminyl-peptide cyclotransferase, putative	0.36246	0.304391	139	221	-82		PBANKA_1310700 - glutaminyl-peptide cyclotransferase, putative	0.36246	0.14081	139	504	-365		PBANKA_0501600 - golgi re-assembly stacking protein, putative	0.402695	0.341897	139	148	-9
PBANKA_0311400 - serine/threonine protein kinase, putative	0.361304	0.360279	140	169	-29		PBANKA_0311400 - serine/threonine protein kinase, putative	0.361304	0.32164	140	169	-29		PBANKA_1457500 - RNA polymerase II transcription factor B subunit 2, putative	0.398204	0.333992	140	160	-20
PBANKA_0309500 - secreted protein with altered thrombospondin repeat domain, putative	0.361073	0.381737	141	148	-7		PBANKA_0309500 - secreted protein with altered thrombospondin repeat domain, putative	0.361073	0.266798	141	231	-90		PBANKA_1037300 - conserved Plasmodium protein, unknown function	0.397206	0.412549	141	106	35
PBANKA_1443700 - conserved Plasmodium protein, unknown function	0.359917	0.48503	142	97	45		PBANKA_1443700 - conserved Plasmodium protein, unknown function	0.359917	0.444664	142	89	53		PBANKA_0902500 - oocyst rupture protein 1	0.394212	0.364625	142	135	7
PBANKA_0622800 - conserved protein, unknown function	0.359686	0.281437	143	256	-113		PBANKA_0622800 - conserved protein, unknown function	0.359686	0.306818	143	185	-42		PBANKA_1216800 - conserved Plasmodium protein, unknown function	0.391218	0.389328	143	122	21
PBANKA_1436400 - conserved Plasmodium protein, unknown function	0.359454	0.328842	144	196	-52		PBANKA_1436400 - conserved Plasmodium protein, unknown function	0.359454	0.289526	144	207	-63		PBANKA_1225000 - serine/threonine protein kinase, FIKK family	0.387226	0.396739	144	117	27
PBANKA_1223800 - V-type proton ATPase subunit a, putative	0.356681	0.292914	145	242	-97		PBANKA_1223800 - V-type proton ATPase subunit a, putative	0.356681	0.284585	145	214	-69		PBANKA_1037400 - conserved Plasmodium protein, unknown function	0.383733	0.219368	145	302	-157
PBANKA_1128500 - SET domain protein, putative	0.355062	0.407186	146	136	10		PBANKA_1128500 - SET domain protein, putative	0.355062	0.416502	146	101	45		PBANKA_1221200 - 60S ribosomal protein L34, putative	0.383733	0.378953	146	126	20
PBANKA_0713200 - conserved protein, unknown function	0.353907	0.363772	147	164	-17		PBANKA_0713200 - conserved protein, unknown function	0.353907	0.311759	147	180	-33		PBANKA_1140100 - nucleoporin NUP205	0.382236	0.393281	147	119	28
PBANKA_1364200 - 60S ribosomal protein L17, putative	0.351133	0.300399	148	226	-78		PBANKA_1364200 - 60S ribosomal protein L17, putative	0.351133	0.249506	148	259	-111		PBANKA_0309500 - secreted protein with altered thrombospondin repeat domain, putative	0.381737	0.266798	148	231	-83
PBANKA_0511200 - U3 small nucleolar ribonucleoprotein protein MPP10, putative	0.348821	0.410679	149	132	17		PBANKA_0511200 - U3 small nucleolar ribonucleoprotein protein MPP10, putative	0.348821	0.380929	149	123	26		PBANKA_0711800 - conserved Plasmodium protein, unknown function	0.381238	0.414526	149	103	46
PBANKA_0203100 - phosphatidylinositol-4-phosphate 5-kinase, putative	0.34859	0.450599	150	108	42		PBANKA_0203100 - phosphatidylinositol-4-phosphate 5-kinase, putative	0.34859	0.389328	150	121	29		PBANKA_1338600 - 60S ribosomal protein L23, putative	0.381238	0.313735	150	177	-27
PBANKA_1110900 - conserved Plasmodium protein, unknown function	0.347665	0.649701	151	61	90		PBANKA_1110900 - conserved Plasmodium protein, unknown function	0.347665	0.625	151	50	101		PBANKA_1310000 - conserved Plasmodium protein, unknown function	0.380739	0.36413	151	137	14
PBANKA_1126000 - E3 ubiquitin-protein ligase RNF5, putative	0.345816	0.201597	152	401	-249		PBANKA_1126000 - E3 ubiquitin-protein ligase RNF5, putative	0.345816	0.209486	152	322	-170		PBANKA_0925500 - calcium-dependent protein kinase 6	0.378743	0.338439	152	155	-3
PBANKA_1422700 - superoxide dismutase [Fe], putative	0.345123	0.403693	153	138	15		PBANKA_1422700 - superoxide dismutase [Fe], putative	0.345123	0.33251	153	162	-9		PBANKA_1227300 - conserved Plasmodium protein, unknown function	0.377246	0.318182	153	171	-18
PBANKA_0417500 - 60S ribosomal protein L32, putative	0.344429	0.348303	154	179	-25		PBANKA_0417500 - 60S ribosomal protein L32, putative	0.344429	0.360672	154	138	16		PBANKA_0303800 - cysteine desulfuration protein SufE	0.372754	0.3083	154	184	-30
PBANKA_0917200 - RNA-binding protein s1, putative	0.344429	0.237525	155	321	-166		PBANKA_0917200 - RNA-binding protein s1, putative	0.344429	0.240613	155	270	-115		PBANKA_1439200 - polyadenylate-binding protein 1, putative	0.370758	0.364625	155	136	19
PBANKA_1456800 - vacuolar-sorting protein SNF7, putative	0.344198	0.19511	156	422	-266		PBANKA_1456800 - vacuolar-sorting protein SNF7, putative	0.344198	0.153162	156	465	-309		PBANKA_0311800 - acyl-CoA synthetase, putative	0.370259	0.340415	156	151	5
PBANKA_1020100 - serine/threonine protein phosphatase 7	0.343504	0.197605	157	414	-257		PBANKA_1020100 - serine/threonine protein phosphatase 7	0.343504	0.166996	157	429	-272		PBANKA_0923000 - DNA-directed RNA polymerase, putative	0.36976	0.380435	157	124	33
PBANKA_0806700 - conserved Plasmodium protein, unknown function	0.340962	0.335329	158	192	-34		PBANKA_0806700 - conserved Plasmodium protein, unknown function	0.340962	0.338439	158	154	4		PBANKA_1220500 - conserved protein, unknown function	0.366766	0.333498	158	161	-3
PBANKA_0925500 - calcium-dependent protein kinase 6	0.340268	0.378743	159	152	7		PBANKA_0925500 - calcium-dependent protein kinase 6	0.340268	0.338439	159	155	4		PBANKA_0408300 - phd finger protein, putative	0.366267	0.370059	159	134	25
PBANKA_1416800 - conserved Plasmodium protein, unknown function	0.336801	0.436128	160	117	43		PBANKA_1416800 - conserved Plasmodium protein, unknown function	0.336801	0.379447	160	125	35		PBANKA_0922000 - DnaJ protein, putative	0.365269	0.348814	160	144	16
PBANKA_0415300 - exoribonuclease II, putative	0.33657	0.313373	161	209	-48		PBANKA_0415300 - exoribonuclease II, putative	0.33657	0.269269	161	227	-66		PBANKA_1233500 - mRNA-binding protein PUF1	0.365269	0.357213	161	140	21
PBANKA_1439100 - BRO1 domain-containing protein, putative	0.336107	0.343313	162	185	-23		PBANKA_1439100 - BRO1 domain-containing protein, putative	0.336107	0.311759	162	181	-19		PBANKA_0404600 - activator of Hsp90 ATPase, putative	0.364271	0.33004	162	164	-2
PBANKA_0304700 - serine repeat antigen 5	0.335876	0.241517	163	307	-144		PBANKA_0304700 - serine repeat antigen 5	0.335876	0.150198	163	474	-311		PBANKA_1225900 - conserved Plasmodium protein, unknown function	0.364271	0.352767	163	141	22
PBANKA_1036900 - conserved Plasmodium protein, unknown function	0.335645	0.321357	164	204	-40		PBANKA_1036900 - conserved Plasmodium protein, unknown function	0.335645	0.340909	164	150	14		PBANKA_0713200 - conserved protein, unknown function	0.363772	0.311759	164	180	-16
PBANKA_0802900 - conserved Plasmodium protein, unknown function	0.334258	0.289421	165	246	-81		PBANKA_0802900 - conserved Plasmodium protein, unknown function	0.334258	0.249506	165	258	-93		PBANKA_0101800 - conserved Plasmodium protein, unknown function	0.362774	0.35919	165	139	26
PBANKA_1344800 - conserved Plasmodium protein, unknown function	0.334258	0.443613	166	111	55		PBANKA_1344800 - conserved Plasmodium protein, unknown function	0.334258	0.429348	166	90	76		PBANKA_0716700 - GTP-binding protein, putative	0.361277	0.327569	166	165	1
PBANKA_1007400 - zinc finger protein, putative	0.33264	0.352794	167	176	-9		PBANKA_1007400 - zinc finger protein, putative	0.33264	0.338439	167	156	11		PBANKA_1206300 - zinc finger protein, putative	0.361277	0.349802	167	143	24
PBANKA_1203800 - DnaJ protein, putative	0.331253	0.299401	168	228	-60		PBANKA_1203800 - DnaJ protein, putative	0.331253	0.293972	168	199	-31		PBANKA_1236700 - conserved Plasmodium protein, unknown function	0.360778	0.272233	168	223	-55
PBANKA_0901100 - serine/threonine protein kinase, putative	0.330559	0.29491	169	238	-69		PBANKA_0901100 - serine/threonine protein kinase, putative	0.330559	0.305336	169	187	-18		PBANKA_0311400 - serine/threonine protein kinase, putative	0.360279	0.32164	169	169	0
PBANKA_1145600 - conserved Plasmodium protein, unknown function	0.327554	0.409182	170	133	37		PBANKA_1145600 - conserved Plasmodium protein, unknown function	0.327554	0.375494	170	128	42		PBANKA_0619400 - V-type ATPase V0 subunit e, putative	0.360279	0.288538	170	208	-38
PBANKA_1134400 - Sas10 domain-containing protein, putative	0.327092	0.343812	171	183	-12		PBANKA_1134400 - Sas10 domain-containing protein, putative	0.327092	0.335968	171	158	13		PBANKA_0308300 - GAF domain-related protein, putative	0.355289	0.335474	171	159	12
PBANKA_1113300 - deoxyribodipyrimidine photo-lyase, putative	0.326399	0.233034	172	327	-155		PBANKA_1113300 - deoxyribodipyrimidine photo-lyase, putative	0.326399	0.216897	172	309	-137		PBANKA_0315700 - conserved Plasmodium protein, unknown function	0.35479	0.177866	172	395	-223
PBANKA_1451800 - conserved Plasmodium protein, unknown function	0.326167	0.289421	173	247	-74		PBANKA_1451800 - conserved Plasmodium protein, unknown function	0.326167	0.294466	173	198	-25		PBANKA_MIT01100 - cytochrome c oxidase subunit 3	0.35479	0.322628	173	167	6
PBANKA_1321400 - large ribosomal subunit nuclear export factor, putative	0.325936	0.297405	174	232	-58		PBANKA_1321400 - large ribosomal subunit nuclear export factor, putative	0.325936	0.266798	174	232	-58		PBANKA_0412600 - conserved Plasmodium protein, unknown function	0.354291	0.392292	174	120	54
PBANKA_0716700 - GTP-binding protein, putative	0.325705	0.361277	175	166	9		PBANKA_0716700 - GTP-binding protein, putative	0.325705	0.327569	175	165	10		PBANKA_1331200 - rab GTPase activator, putative	0.353293	0.339921	175	153	22
PBANKA_1340900 - conserved Plasmodium protein, unknown function	0.32478	0.302894	176	222	-46		PBANKA_1340900 - conserved Plasmodium protein, unknown function	0.32478	0.302372	176	190	-14		PBANKA_1007400 - zinc finger protein, putative	0.352794	0.338439	176	156	20
PBANKA_0404700 - glutaredoxin 1, putative	0.323856	0.262974	177	286	-109		PBANKA_0404700 - glutaredoxin 1, putative	0.323856	0.147727	177	481	-304		PBANKA_1448700 - bromodomain protein, putative	0.351796	0.347826	177	146	31
PBANKA_1435300 - pre-mRNA-processing factor 17, putative	0.323625	0.26497	178	284	-106		PBANKA_1435300 - pre-mRNA-processing factor 17, putative	0.323625	0.232708	178	278	-100		PBANKA_1238900 - conserved Plasmodium protein, unknown function	0.350798	0.327569	178	166	12
PBANKA_0404500 - conserved Plasmodium protein, unknown function	0.322006	0.198603	179	407	-228		PBANKA_0404500 - conserved Plasmodium protein, unknown function	0.322006	ND	179	ND	Only in Pb1		PBANKA_0417500 - 60S ribosomal protein L32, putative	0.348303	0.360672	179	138	41
PBANKA_1415400 - conserved protein, unknown function	0.322006	0.279441	180	262	-82		PBANKA_1415400 - conserved protein, unknown function	0.322006	0.26334	180	240	-60		PBANKA_1112000 - conserved Plasmodium protein, unknown function	0.347305	0.322134	180	168	12
PBANKA_1120700 - nascent polypeptide-associated complex subunit alpha, putative	0.319926	0.310878	181	213	-32		PBANKA_1120700 - nascent polypeptide-associated complex subunit alpha, putative	0.319926	0.231719	181	280	-99		PBANKA_1361000 - step II splicing factor, putative	0.346806	0.304348	181	189	-8
PBANKA_1002500 - sporozoite-specific protein S10	0.319464	1.35479	182	26	156		PBANKA_1002500 - sporozoite-specific protein S10	0.319464	1.28014	182	24	158		PBANKA_1456900 - translation initiation factor SUI1, putative	0.34481	0.255435	182	251	-69
PBANKA_0711800 - conserved Plasmodium protein, unknown function	0.318308	0.381238	183	149	34		PBANKA_0711800 - conserved Plasmodium protein, unknown function	0.318308	0.414526	183	103	80		PBANKA_1134400 - Sas10 domain-containing protein, putative	0.343812	0.335968	183	158	25
PBANKA_0807600 - 40S ribosomal protein S11, putative	0.317846	0.312874	184	210	-26		PBANKA_0807600 - 40S ribosomal protein S11, putative	0.317846	0.244071	184	264	-80		PBANKA_1426600 - conserved Plasmodium protein, unknown function	0.343812	0.318182	184	172	12
PBANKA_1352500 - CPW-WPC family protein	0.316459	0.408683	185	134	51		PBANKA_1352500 - CPW-WPC family protein	0.316459	0.330534	185	163	22		PBANKA_1439100 - BRO1 domain-containing protein, putative	0.343313	0.311759	185	181	4
PBANKA_0408300 - phd finger protein, putative	0.31484	0.366267	186	159	27		PBANKA_0408300 - phd finger protein, putative	0.31484	0.370059	186	134	52		PBANKA_0712100 - DNA helicase, putative	0.341816	0.300395	186	192	-6
PBANKA_1438200 - DNA gyrase subunit A, putative	0.31484	0.295409	187	236	-49		PBANKA_1438200 - DNA gyrase subunit A, putative	0.31484	0.262352	187	242	-55		PBANKA_1337000 - conserved Plasmodium protein, unknown function	0.341317	0.317194	187	174	13
PBANKA_1448700 - bromodomain protein, putative	0.313454	0.351796	188	177	11		PBANKA_1448700 - bromodomain protein, putative	0.313454	0.347826	188	146	42		PBANKA_1447100 - CWC16 domain-containing protein, putative	0.340818	0.321146	188	170	18
PBANKA_1326000 - GTP-binding protein, putative	0.31276	0.256986	189	292	-103		PBANKA_1326000 - GTP-binding protein, putative	0.31276	0.216403	189	313	-124		PBANKA_0909900 - WD repeat-containing protein, putative	0.33982	0.340415	189	152	37
PBANKA_1405200 - conserved Plasmodium protein, unknown function	0.31276	0.196108	190	419	-229		PBANKA_1405200 - conserved Plasmodium protein, unknown function	0.31276	0.13834	190	508	-318		PBANKA_0712200 - BEM46-like protein, putative	0.339321	0.336462	190	157	33
PBANKA_0911650 - U2 spliceosomal RNA	0.311835	0.776447	191	48	143		PBANKA_0911650 - U2 spliceosomal RNA	0.311835	0.82164	191	34	157		PBANKA_0506800 - kelch protein K10, putative	0.336826	0.26334	191	238	-47
PBANKA_0909400 - conserved Plasmodium protein, unknown function	0.311604	0.880739	192	36	156		PBANKA_0909400 - conserved Plasmodium protein, unknown function	0.311604	0.814229	192	35	157		PBANKA_0806700 - conserved Plasmodium protein, unknown function	0.335329	0.338439	192	154	38
PBANKA_0825900 - conserved Plasmodium protein, unknown function	0.311142	0.167665	193	497	-304		PBANKA_0825900 - conserved Plasmodium protein, unknown function	0.311142	0.115119	193	584	-391		PBANKA_1205400 - rho GTPase-activating protein, putative	0.33483	0.313735	193	176	17
PBANKA_1012100 - HP12 protein homolog, putative	0.311142	0.293413	194	240	-46		PBANKA_1012100 - HP12 protein homolog, putative	0.311142	0.264822	194	235	-41		PBANKA_0110500 - leucine-rich repeat protein	0.330838	0.176383	194	402	-208
PBANKA_1431100 - conserved Plasmodium protein, unknown function	0.311142	0.185629	195	450	-255		PBANKA_1431100 - conserved Plasmodium protein, unknown function	0.311142	ND	195	ND	Only in Pb1		PBANKA_0817400 - conserved Plasmodium protein, unknown function	0.32984	0.313241	195	179	16
PBANKA_1206300 - zinc finger protein, putative	0.310911	0.361277	196	167	29		PBANKA_1206300 - zinc finger protein, putative	0.310911	0.349802	196	143	53		PBANKA_1436400 - conserved Plasmodium protein, unknown function	0.328842	0.289526	196	207	-11
PBANKA_0813100 - conserved Plasmodium protein, unknown function	0.31068	0.258982	197	291	-94		PBANKA_0813100 - conserved Plasmodium protein, unknown function	0.31068	0.235178	197	275	-78		PBANKA_0609500 - kinesin-7, putative	0.328343	0.290514	197	205	-8
PBANKA_1337000 - conserved Plasmodium protein, unknown function	0.310217	0.341317	198	187	11		PBANKA_1337000 - conserved Plasmodium protein, unknown function	0.310217	0.317194	198	174	24		PBANKA_1110100 - topoisomerase I, putative	0.328343	0.317194	198	173	25
PBANKA_0613800 - protein SDA1, putative	0.309755	0.429641	199	121	78		PBANKA_0613800 - protein SDA1, putative	0.309755	0.398221	199	116	83		PBANKA_0601600 - conserved protein, unknown function	0.326347	0.291502	199	203	-4
PBANKA_0112400 - cytosolic Fe-S cluster assembly factor NAR1, putative	0.309293	0.428643	200	123	77		PBANKA_0112400 - cytosolic Fe-S cluster assembly factor NAR1, putative	0.309293	0.373518	200	131	69		PBANKA_1351200 - zinc finger protein, putative	0.325349	0.296443	200	195	5
PBANKA_0923000 - DNA-directed RNA polymerase, putative	0.307443	0.36976	201	157	44		PBANKA_0923000 - DNA-directed RNA polymerase, putative	0.307443	0.380435	201	124	77		PBANKA_1460500 - serine/threonine protein kinase, putative	0.32485	0.313735	201	178	23
PBANKA_0210600 - ubiquitin carboxyl-terminal hydrolase, putative	0.30675	0.276447	202	268	-66		PBANKA_0210600 - ubiquitin carboxyl-terminal hydrolase, putative	0.30675	0.258399	202	246	-44		PBANKA_1343400 - conserved Plasmodium protein, unknown function	0.322854	0.301877	202	191	11
PBANKA_0808100 - 6-cysteine protein	0.305594	ND	203	ND	Only in Pb1		PBANKA_0808100 - 6-cysteine protein	0.305594	0.147233	203	484	-281		PBANKA_1422900 - conserved protein, unknown function	0.321856	0.166502	203	431	-228
PBANKA_1331200 - rab GTPase activator, putative	0.305363	0.353293	204	175	29		PBANKA_1331200 - rab GTPase activator, putative	0.305363	0.339921	204	153	51		PBANKA_1036900 - conserved Plasmodium protein, unknown function	0.321357	0.340909	204	150	54
PBANKA_0506800 - kelch protein K10, putative	0.303976	0.336826	205	191	14		PBANKA_0506800 - kelch protein K10, putative	0.303976	0.26334	205	238	-33		PBANKA_1307000 - conserved Plasmodium protein, unknown function	0.321357	0.304842	205	188	17
PBANKA_1356300 - CDT1-like protein, putative	0.303745	0.221557	206	355	-149		PBANKA_1356300 - CDT1-like protein, putative	0.303745	0.211462	206	318	-112		PBANKA_0714300 - small heat shock protein HSP20	0.320858	ND	206	ND	Only in Pb2
PBANKA_0213600 - mRNA (N6-adenosine)-methyltransferase, putative	0.302589	0.24002	207	313	-106		PBANKA_0213600 - mRNA (N6-adenosine)-methyltransferase, putative	0.302589	0.218874	207	304	-97		PBANKA_1452800 - pre-mRNA-splicing factor CWC22, putative	0.320858	0.341403	207	149	58
PBANKA_1105600 - conserved Plasmodium protein, unknown function	0.302589	0.227545	208	339	-131		PBANKA_1105600 - conserved Plasmodium protein, unknown function	0.302589	0.149704	208	478	-270		PBANKA_1227600 - adenylyl cyclase beta, putative	0.318862	0.288538	208	210	-2
PBANKA_1220500 - conserved protein, unknown function	0.299122	0.366766	209	158	51		PBANKA_1220500 - conserved protein, unknown function	0.299122	0.333498	209	161	48		PBANKA_0415300 - exoribonuclease II, putative	0.313373	0.269269	209	227	-18
PBANKA_1364800 - ABC transporter B family member 6, putative	0.298428	0.157685	210	531	-321		PBANKA_1364800 - ABC transporter B family member 6, putative	0.298428	0.162055	210	449	-239		PBANKA_0807600 - 40S ribosomal protein S11, putative	0.312874	0.244071	210	264	-54
PBANKA_1118900 - conserved protein, unknown function	0.297041	0.24002	211	315	-104		PBANKA_1118900 - conserved protein, unknown function	0.297041	0.24753	211	261	-50		PBANKA_1406000 - conserved Plasmodium protein, unknown function	0.311876	0.243083	211	267	-56
PBANKA_1432300 - cell traversal protein for ookinetes and sporozoites	0.295885	0.21507	212	373	-161		PBANKA_1432300 - cell traversal protein for ookinetes and sporozoites	0.295885	0.170455	212	419	-207		PBANKA_0522600 - erythrocyte membrane-associated antigen, putative	0.310878	0.288043	212	211	1
PBANKA_1227600 - adenylyl cyclase beta, putative	0.295423	0.318862	213	208	5		PBANKA_1227600 - adenylyl cyclase beta, putative	0.295423	0.288538	213	210	3		PBANKA_1120700 - nascent polypeptide-associated complex subunit alpha, putative	0.310878	0.231719	213	280	-67
PBANKA_1351200 - zinc finger protein, putative	0.294267	0.325349	214	200	14		PBANKA_1351200 - zinc finger protein, putative	0.294267	0.296443	214	195	19		PBANKA_1434000 - phosphate translocator, putative	0.310379	0.264822	214	236	-22
PBANKA_1463700 - DNA repair protein rhp16, putative	0.294267	0.270958	215	276	-61		PBANKA_1463700 - DNA repair protein rhp16, putative	0.294267	0.231719	215	281	-66		PBANKA_1212700 - SPRY domain-containing protein, putative	0.309381	0.306324	215	186	29
PBANKA_1347000 - conserved protein, unknown function	0.293805	0.221058	216	359	-143		PBANKA_1347000 - conserved protein, unknown function	0.293805	0.231225	216	282	-66		PBANKA_1438500 - conserved Plasmodium protein, unknown function	0.309381	0.269763	216	226	-10
PBANKA_1209900 - conserved protein, unknown function	0.292649	0.286427	217	252	-35		PBANKA_1209900 - conserved protein, unknown function	0.292649	ND	217	ND	Only in Pb1		PBANKA_0928200 - conserved protein, unknown function	0.307884	0.291008	217	204	13
PBANKA_1438500 - conserved Plasmodium protein, unknown function	0.289875	0.309381	218	216	2		PBANKA_1438500 - conserved Plasmodium protein, unknown function	0.289875	0.269763	218	226	-8		PBANKA_1036400 - ribosome biogenesis protein BOP1, putative	0.306886	0.288538	218	209	9
PBANKA_1460500 - serine/threonine protein kinase, putative	0.287795	0.32485	219	201	18		PBANKA_1460500 - serine/threonine protein kinase, putative	0.287795	0.313735	219	178	41		PBANKA_0608100 - conserved protein, unknown function	0.306387	0.22085	219	298	-79
PBANKA_0315700 - conserved Plasmodium protein, unknown function	0.285945	0.35479	220	172	48		PBANKA_0315700 - conserved Plasmodium protein, unknown function	0.285945	0.177866	220	395	-175		PBANKA_1243200 - conserved Plasmodium protein, unknown function	0.304391	0.208992	220	323	-103
PBANKA_0941900 - histone H4, putative	0.285483	0.226547	221	341	-120		PBANKA_0941900 - histone H4, putative	0.285483	0.197628	221	346	-125		PBANKA_1310700 - glutaminyl-peptide cyclotransferase, putative	0.304391	0.14081	221	504	-283
PBANKA_1308700 - conserved protein, unknown function	0.285252	0.26996	222	277	-55		PBANKA_1308700 - conserved protein, unknown function	0.285252	0.230237	222	283	-61		PBANKA_1340900 - conserved Plasmodium protein, unknown function	0.302894	0.302372	222	190	32
PBANKA_1140300 - conserved Plasmodium protein, unknown function	0.284327	0.238024	223	319	-96		PBANKA_1140300 - conserved Plasmodium protein, unknown function	0.284327	0.229743	223	284	-61		PBANKA_1214300 - enolase, putative	0.301896	0.169466	223	421	-198
PBANKA_1304100 - porphobilinogen synthase, putative	0.284327	0.226547	224	342	-118		PBANKA_1304100 - porphobilinogen synthase, putative	0.284327	0.201581	224	337	-113		PBANKA_1314400 - conserved Plasmodium protein, unknown function	0.301896	0.266304	224	233	-9
PBANKA_1311400 - conserved protein, unknown function	0.284327	0.226048	225	343	-118		PBANKA_1311400 - conserved protein, unknown function	0.284327	0.14081	225	505	-280		PBANKA_1233400 - WD repeat-containing protein 26, putative	0.301397	0.289526	225	206	19
PBANKA_1433700 - conserved Plasmodium protein, unknown function	0.28294	0.295409	226	235	-9		PBANKA_1433700 - conserved Plasmodium protein, unknown function	0.28294	0.217885	226	307	-81		PBANKA_1364200 - 60S ribosomal protein L17, putative	0.300399	0.249506	226	259	-33
PBANKA_1110100 - topoisomerase I, putative	0.281553	0.328343	227	198	29		PBANKA_1110100 - topoisomerase I, putative	0.281553	0.317194	227	173	54		PBANKA_0831300 - peptidyl-prolyl cis-trans isomerase, putative	0.299401	0.287055	227	212	15
PBANKA_1010400 - conserved protein, unknown function	0.280398	0.28992	228	244	-16		PBANKA_1010400 - conserved protein, unknown function	0.280398	0.26334	228	239	-11		PBANKA_1203800 - DnaJ protein, putative	0.299401	0.293972	228	199	29
PBANKA_0817400 - conserved Plasmodium protein, unknown function	0.279473	0.32984	229	195	34		PBANKA_0817400 - conserved Plasmodium protein, unknown function	0.279473	0.313241	229	179	50		PBANKA_1231800 - 60S ribosomal protein L12, putative	0.298403	0.232708	229	277	-48
PBANKA_1443500 - WD repeat-containing protein, putative	0.279473	0.229541	230	335	-105		PBANKA_1443500 - WD repeat-containing protein, putative	0.279473	0.225791	230	294	-64		PBANKA_1453000 - conserved Plasmodium protein, unknown function	0.297904	0.270751	230	225	5
PBANKA_1462700 - THO complex subunit 2, putative	0.278317	0.26996	231	279	-48		PBANKA_1462700 - THO complex subunit 2, putative	0.278317	0.232708	231	279	-48		PBANKA_0210400 - DNA mismatch repair protein PMS1, putative	0.297405	0.277174	231	216	15
PBANKA_1361000 - step II splicing factor, putative	0.277855	0.346806	232	181	51		PBANKA_1361000 - step II splicing factor, putative	0.277855	0.304348	232	189	43		PBANKA_1321400 - large ribosomal subunit nuclear export factor, putative	0.297405	0.266798	232	232	0
PBANKA_0417800 - conserved protein, unknown function	0.276006	0.231038	233	330	-97		PBANKA_0417800 - conserved protein, unknown function	0.276006	0.20751	233	325	-92		PBANKA_1464800 - conserved Plasmodium protein, unknown function	0.295908	0.29249	233	201	32
PBANKA_0515300 - conserved Plasmodium protein, unknown function	0.271845	0.172655	234	481	-247		PBANKA_0515300 - conserved Plasmodium protein, unknown function	0.271845	0.172431	234	411	-177		PBANKA_0920500 - conserved Plasmodium protein, unknown function	0.295409	0.241107	234	269	-35
PBANKA_1023000 - myosin-specific chaperone UNC, putative	0.271845	0.225549	235	345	-110		PBANKA_1023000 - myosin-specific chaperone UNC, putative	0.271845	0.197628	235	347	-112		PBANKA_1433700 - conserved Plasmodium protein, unknown function	0.295409	0.217885	235	307	-72
PBANKA_1214800 - U4/U6,U5 tri-snRNP-associated protein 1, putative	0.271613	0.292415	236	243	-7		PBANKA_1214800 - U4/U6.U5 tri-snRNP-associated protein 1, putative	0.271613	0.272233	236	222	14		PBANKA_1438200 - DNA gyrase subunit A, putative	0.295409	0.262352	236	242	-6
PBANKA_1216000 - iron-sulfur assembly protein, putative	0.269071	0.241517	237	310	-73		PBANKA_1216000 - iron-sulfur assembly protein, putative	0.269071	0.219368	237	303	-66		PBANKA_0831100 - zinc finger protein, putative	0.29491	0.294466	237	197	40
PBANKA_0110100 - conserved Plasmodium protein, unknown function	0.268608	0.197106	238	415	-177		PBANKA_0110100 - conserved Plasmodium protein, unknown function	0.268608	0.182806	238	378	-140		PBANKA_0901100 - serine/threonine protein kinase, putative	0.29491	0.305336	238	187	51
PBANKA_1025300 - rap guanine nucleotide exchange factor, putative	0.268377	0.27994	239	259	-20		PBANKA_1025300 - rap guanine nucleotide exchange factor, putative	0.268377	0.253458	239	254	-15		PBANKA_0508100 - chromodomain-helicase-DNA-binding protein 1, putative	0.293413	0.229249	239	285	-46
PBANKA_1318700 - protein phosphatase PPM3	0.267915	0.189621	240	439	-199		PBANKA_1318700 - protein phosphatase PPM3	0.267915	0.120059	240	568	-328		PBANKA_1012100 - HP12 protein homolog, putative	0.293413	0.264822	240	235	5
PBANKA_1422900 - conserved protein, unknown function	0.267915	0.321856	241	203	38		PBANKA_1422900 - conserved protein, unknown function	0.267915	0.166502	241	431	-190		PBANKA_1116900 - conserved Plasmodium protein, unknown function	0.293413	ND	241	ND	Only in Pb2
PBANKA_1426600 - conserved Plasmodium protein, unknown function	0.267915	0.343812	242	184	58		PBANKA_1426600 - conserved Plasmodium protein, unknown function	0.267915	0.318182	242	172	70		PBANKA_1223800 - V-type proton ATPase subunit a, putative	0.292914	0.284585	242	214	28
PBANKA_0608100 - conserved protein, unknown function	0.267453	0.306387	243	219	24		PBANKA_0608100 - conserved protein, unknown function	0.267453	0.22085	243	298	-55		PBANKA_1214800 - U4/U6.U5 tri-snRNP-associated protein 1, putative	0.292415	0.272233	243	222	21
PBANKA_0619400 - V-type ATPase V0 subunit e, putative	0.266528	0.360279	244	170	74		PBANKA_0619400 - V-type ATPase V0 subunit e, putative	0.266528	0.288538	244	208	36		PBANKA_1010400 - conserved protein, unknown function	0.28992	0.26334	244	239	5
PBANKA_0831900 - nucleolar protein Nop52, putative	0.266528	0.24002	245	314	-69		PBANKA_0831900 - nucleolar protein Nop52, putative	0.266528	0.216403	245	312	-67		PBANKA_1124100 - conserved Plasmodium protein, unknown function	0.28992	0.277174	245	217	28
PBANKA_0611800 - N-acetyltransferase, GNAT family, putative	0.265372	0.12475	246	629	-383		PBANKA_0611800 - N-acetyltransferase, GNAT family, putative	0.265372	ND	246	ND	Only in Pb1		PBANKA_0802900 - conserved Plasmodium protein, unknown function	0.289421	0.249506	246	258	-12
PBANKA_1231800 - 60S ribosomal protein L12, putative	0.26491	0.298403	247	229	18		PBANKA_1231800 - 60S ribosomal protein L12, putative	0.26491	0.232708	247	277	-30		PBANKA_1451800 - conserved Plasmodium protein, unknown function	0.289421	0.294466	247	198	49
PBANKA_1233500 - mRNA-binding protein PUF1	0.26491	0.365269	248	161	87		PBANKA_1233500 - mRNA-binding protein PUF1	0.26491	0.357213	248	140	108		PBANKA_1309500 - conserved Plasmodium protein, unknown function	0.288922	0.254941	248	252	-4
PBANKA_1212700 - SPRY domain-containing protein, putative	0.262367	0.309381	249	215	34		PBANKA_1212700 - SPRY domain-containing protein, putative	0.262367	0.306324	249	186	63		PBANKA_1233300 - ATP-dependent RNA helicase DDX23, putative	0.288423	0.238636	249	271	-22
PBANKA_1403300 - NLI interacting factor-like phosphatase	0.261674	0.462575	250	105	145		PBANKA_1403300 - NLI interacting factor-like phosphatase	0.261674	0.425889	250	94	156		PBANKA_1020700 - conserved Plasmodium protein, unknown function	0.287924	0.296937	250	194	56
PBANKA_0712100 - DNA helicase, putative	0.259362	0.341816	251	186	65		PBANKA_0712100 - DNA helicase, putative	0.259362	0.300395	251	192	59		PBANKA_1028000 - ubiquitin carboxyl-terminal hydrolase, putative	0.286926	0.268775	251	228	23
PBANKA_1126800 - HECT-domain (ubiquitin-transferase), putative	0.259362	0.224551	252	349	-97		PBANKA_1126800 - HECT-domain (ubiquitin-transferase), putative	0.259362	0.184783	252	373	-121		PBANKA_1209900 - conserved protein, unknown function	0.286427	ND	252	ND	Only in Pb2
PBANKA_0311200 - conserved protein, unknown function	0.258437	0.199601	253	406	-153		PBANKA_0311200 - conserved protein, unknown function	0.258437	0.182312	253	380	-127		PBANKA_1025100 - conserved Plasmodium protein, unknown function	0.28493	0.291996	253	202	51
PBANKA_1307000 - conserved Plasmodium protein, unknown function	0.256819	0.321357	254	205	49		PBANKA_1307000 - conserved Plasmodium protein, unknown function	0.256819	0.304842	254	188	66		PBANKA_1327000 - DNA-directed RNA polymerase III subunit RPC4, putative	0.281936	0.263834	254	237	17
PBANKA_1225000 - serine/threonine protein kinase, FIKK family	0.256126	0.387226	255	144	111		PBANKA_1225000 - serine/threonine protein kinase, FIKK family	0.256126	0.396739	255	117	138		PBANKA_1439900 - conserved Plasmodium protein, unknown function	0.281936	0.267292	255	230	25
PBANKA_1020500 - 14-3-3 protein, putative	0.25497	0.276447	256	270	-14		PBANKA_1020500 - 14-3-3 protein, putative	0.25497	0.255929	256	250	6		PBANKA_0622800 - conserved protein, unknown function	0.281437	0.306818	256	185	71
PBANKA_1452800 - pre-mRNA-splicing factor CWC22, putative	0.254508	0.320858	257	207	50		PBANKA_1452800 - pre-mRNA-splicing factor CWC22, putative	0.254508	0.341403	257	149	108		PBANKA_0833500 - conserved Plasmodium protein, unknown function	0.280938	0.256917	257	248	9
PBANKA_0918900 - conserved Plasmodium protein, unknown function	0.254276	0.279441	258	261	-3		PBANKA_0918900 - conserved Plasmodium protein, unknown function	0.254276	0.287055	258	213	45		PBANKA_0107900 - conserved Plasmodium protein, unknown function	0.280439	0.273221	258	221	37
PBANKA_1238900 - conserved Plasmodium protein, unknown function	0.254276	0.350798	259	178	81		PBANKA_1238900 - conserved Plasmodium protein, unknown function	0.254276	0.327569	259	166	93		PBANKA_1025300 - rap guanine nucleotide exchange factor, putative	0.27994	0.253458	259	254	5
PBANKA_0826800 - protein kinase, putative	0.254045	0.239022	260	316	-56		PBANKA_0826800 - protein kinase, putative	0.254045	0.247036	260	263	-3		PBANKA_0403300 - conserved Plasmodium membrane protein, unknown function	0.279441	0.270751	260	224	36
PBANKA_1220600 - conserved Plasmodium protein, unknown function	0.253814	0.220559	261	361	-100		PBANKA_1220600 - conserved Plasmodium protein, unknown function	0.253814	0.221838	261	296	-35		PBANKA_0918900 - conserved Plasmodium protein, unknown function	0.279441	0.287055	261	213	48
PBANKA_1453000 - conserved Plasmodium protein, unknown function	0.253814	0.297904	262	230	32		PBANKA_1453000 - conserved Plasmodium protein, unknown function	0.253814	0.270751	262	225	37		PBANKA_1415400 - conserved protein, unknown function	0.279441	0.26334	262	240	22
PBANKA_1324400 - 60S ribosomal protein L27, putative	0.251965	0.229541	263	333	-70		PBANKA_1324400 - 60S ribosomal protein L27, putative	0.251965	0.184783	263	374	-111		PBANKA_1424300 - conserved protein, unknown function	0.279441	0.26334	263	241	22
PBANKA_0918800 - rRNA (cytosine-C(5))-methyltransferase, putative	0.251503	0.203593	264	397	-133		PBANKA_0918800 - rRNA (cytosine-C(5))-methyltransferase, putative	0.251503	0.182806	264	379	-115		PBANKA_0412300 - conserved protein, unknown function	0.278942	0.25	264	256	8
PBANKA_1452000 - hydrolase, putative	0.251271	0.252994	265	296	-31		PBANKA_1452000 - hydrolase, putative	0.251271	0.206522	265	329	-64		PBANKA_0607700 - telomere repeat-binding zinc finger protein, putative	0.277944	0.277668	265	215	50
PBANKA_0619800 - zinc finger protein, putative	0.249884	0.276946	266	267	-1		PBANKA_0619800 - zinc finger protein, putative	0.249884	0.258399	266	247	19		PBANKA_1107700 - SET domain protein, putative	0.277944	0.292984	266	200	66
PBANKA_0701900 - GPI-anchored micronemal antigen, putative	0.248035	0.148703	267	561	-294		PBANKA_0701900 - GPI-anchored micronemal antigen, putative	0.248035	0.116601	267	579	-312		PBANKA_0619800 - zinc finger protein, putative	0.276946	0.258399	267	247	20
PBANKA_1221200 - 60S ribosomal protein L34, putative	0.247804	0.383733	268	146	122		PBANKA_1221200 - 60S ribosomal protein L34, putative	0.247804	0.378953	268	126	142		PBANKA_0210600 - ubiquitin carboxyl-terminal hydrolase, putative	0.276447	0.258399	268	246	22
PBANKA_1454900 - conserved Plasmodium protein, unknown function	0.247573	1.42964	269	24	245		PBANKA_1454900 - conserved Plasmodium protein, unknown function	0.247573	1.31225	269	23	246		PBANKA_1006100 - flap endonuclease 1, putative	0.276447	0.273715	269	220	49
PBANKA_0522600 - erythrocyte membrane-associated antigen, putative	0.24711	0.310878	270	212	58		PBANKA_0522600 - erythrocyte membrane-associated antigen, putative	0.24711	0.288043	270	211	59		PBANKA_1020500 - 14-3-3 protein, putative	0.276447	0.255929	270	250	20
PBANKA_1237000 - 18S rRNA (guanine-N(7))-methyltransferase, putative	0.246417	0.212076	271	383	-112		PBANKA_1237000 - 18S rRNA (guanine-N(7))-methyltransferase, putative	0.246417	0.169466	271	422	-151		PBANKA_0714500 - conserved Plasmodium protein, unknown function	0.275449	0.298419	271	193	78
PBANKA_0933000 - serine/threonine protein kinase, putative	0.246186	0.261477	272	288	-16		PBANKA_0933000 - serine/threonine protein kinase, putative	0.246186	0.234684	272	276	-4		PBANKA_0902100 - sporozoite and liver stage asparagine-rich protein	0.275449	0.260375	272	243	29
PBANKA_1448200 - asparagine/aspartate rich protein, putative	0.246186	0.253493	273	295	-22		PBANKA_1448200 - asparagine/aspartate rich protein, putative	0.246186	0.244071	273	266	7		PBANKA_0505700 - ATP-dependent RNA helicase ROK1, putative	0.273952	0.249012	273	260	13
PBANKA_0508100 - chromodomain-helicase-DNA-binding protein 1, putative	0.24503	0.293413	274	239	35		PBANKA_0508100 - chromodomain-helicase-DNA-binding protein 1, putative	0.24503	0.229249	274	285	-11		PBANKA_MIT03500 - unspecified product	0.271956	0.228755	274	289	-15
PBANKA_1140200 - pre-mRNA-splicing factor ATP-dependent RNA helicase PRP16, putative	0.24503	0.200599	275	405	-130		PBANKA_1140200 - pre-mRNA-splicing factor ATP-dependent RNA helicase PRP16, putative	0.24503	0.180336	275	387	-112		PBANKA_1117500 - ribosomal protein L27a, putative	0.270958	0.176877	275	399	-124
PBANKA_1138700 - conserved Plasmodium protein, unknown function	0.244799	0.21507	276	372	-96		PBANKA_1138700 - conserved Plasmodium protein, unknown function	0.244799	0.192688	276	354	-78		PBANKA_1463700 - DNA repair protein rhp16, putative	0.270958	0.231719	276	281	-5
PBANKA_0404600 - activator of Hsp90 ATPase, putative	0.243874	0.364271	277	162	115		PBANKA_0404600 - activator of Hsp90 ATPase, putative	0.243874	0.33004	277	164	113		PBANKA_1308700 - conserved protein, unknown function	0.26996	0.230237	277	283	-6
PBANKA_0815900 - BSD-domain protein, putative	0.243874	0.159182	278	524	-246		PBANKA_0815900 - BSD-domain protein, putative	0.243874	0.148221	278	480	-202		PBANKA_1417900 - conserved Plasmodium protein, unknown function	0.26996	0.274209	278	219	59
PBANKA_1447100 - CWC16 domain-containing protein, putative	0.243412	0.340818	279	188	91		PBANKA_1447100 - CWC16 domain-containing protein, putative	0.243412	0.321146	279	170	109		PBANKA_1462700 - THO complex subunit 2, putative	0.26996	0.232708	279	279	0
PBANKA_0509500 - conserved protein, unknown function	0.242718	ND	280	ND	Only in Pb1		PBANKA_0509500 - conserved protein, unknown function	0.242718	ND	280	ND	Only in Pb1		PBANKA_1411000 - conserved Plasmodium protein, unknown function	0.269461	ND	280	ND	Only in Pb2
PBANKA_0922900 - mitochondrial import inner membrane translocase subunit TIM44, putative	0.242718	0.221058	281	358	-77		PBANKA_0922900 - mitochondrial import inner membrane translocase subunit TIM44, putative	0.242718	0.197628	281	345	-64		PBANKA_0704500 - HECT-like E3 ubiquitin ligase, putative	0.267964	0.275198	281	218	63
PBANKA_1233400 - WD repeat-containing protein 26, putative	0.2411	0.301397	282	225	57		PBANKA_1233400 - WD repeat-containing protein 26, putative	0.2411	0.289526	282	206	76		PBANKA_1410600 - GYF domain-containing protein, putative	0.267964	0.203557	282	332	-50
PBANKA_0902700 - conserved Plasmodium protein, unknown function	0.240176	0.196108	283	418	-135		PBANKA_0902700 - conserved Plasmodium protein, unknown function	0.240176	0.177372	283	397	-114		PBANKA_0213400 - 60S ribosomal export protein NMD3, putative	0.267465	0.253458	283	253	30
PBANKA_0618800 - ATP-dependent RNA helicase DBP7, putative	0.239713	0.218563	284	365	-81		PBANKA_0618800 - ATP-dependent RNA helicase DBP7, putative	0.239713	0.198123	284	343	-59		PBANKA_1435300 - pre-mRNA-processing factor 17, putative	0.26497	0.232708	284	278	6
PBANKA_0915000 - apical membrane antigen 1	0.239482	ND	285	ND	Only in Pb1		PBANKA_0915000 - apical membrane antigen 1	0.239482	0.0918972	285	657	-372		PBANKA_0906900 - conserved Plasmodium protein, unknown function	0.263473	0.267787	285	229	56
PBANKA_1417900 - conserved Plasmodium protein, unknown function	0.239482	0.26996	286	278	8		PBANKA_1417900 - conserved Plasmodium protein, unknown function	0.239482	0.274209	286	219	67		PBANKA_0404700 - glutaredoxin 1, putative	0.262974	0.147727	286	481	-195
PBANKA_1364000 - conserved Plasmodium protein, unknown function	0.239251	0.238024	287	320	-33		PBANKA_1364000 - conserved Plasmodium protein, unknown function	0.239251	0.24753	287	262	25		PBANKA_0702000 - conserved protein, unknown function	0.262974	0.259387	287	244	43
PBANKA_1355200 - aconitate hydratase, putative	0.238789	ND	288	ND	Only in Pb1		PBANKA_1355200 - aconitate hydratase, putative	0.238789	ND	288	ND	Only in Pb1		PBANKA_0933000 - serine/threonine protein kinase, putative	0.261477	0.234684	288	276	12
PBANKA_1353000 - conserved Plasmodium protein, unknown function	0.238558	0.142715	289	580	-291		PBANKA_1353000 - conserved Plasmodium protein, unknown function	0.238558	0.119071	289	569	-280		PBANKA_1342600 - conserved Plasmodium protein, unknown function	0.260479	0.266304	289	234	55
PBANKA_1022000 - 40S ribosomal protein S25, putative	0.237402	0.233034	290	326	-36		PBANKA_1022000 - 40S ribosomal protein S25, putative	0.237402	0.117095	290	577	-287		PBANKA_0807900 - conserved Plasmodium protein, unknown function	0.25998	0.237154	290	272	18
PBANKA_1320900 - thioredoxin 1, putative	0.237402	0.255489	291	293	-2		PBANKA_1320900 - thioredoxin 1, putative	0.237402	0.121047	291	560	-269		PBANKA_0813100 - conserved Plasmodium protein, unknown function	0.258982	0.235178	291	275	16
PBANKA_0609500 - kinesin-7, putative	0.236939	0.328343	292	197	95		PBANKA_0609500 - kinesin-7, putative	0.236939	0.290514	292	205	87		PBANKA_1326000 - GTP-binding protein, putative	0.256986	0.216403	292	313	-21
PBANKA_0510700 - conserved Plasmodium protein, unknown function	0.236015	0.444112	293	110	183		PBANKA_0510700 - conserved Plasmodium protein, unknown function	0.236015	0.0983202	293	638	-345		PBANKA_1320900 - thioredoxin 1, putative	0.255489	0.121047	293	560	-267
PBANKA_0707300 - histone acetyltransferase GCN5, putative	0.235552	0.218064	294	367	-73		PBANKA_0707300 - histone acetyltransferase GCN5, putative	0.235552	0.227767	294	290	4		PBANKA_0941100 - conserved Apicomplexan protein, unknown function	0.253493	0.225791	294	292	2
PBANKA_1439900 - conserved Plasmodium protein, unknown function	0.235552	0.281936	295	255	40		PBANKA_1439900 - conserved Plasmodium protein, unknown function	0.235552	0.267292	295	230	65		PBANKA_1448200 - asparagine/aspartate rich protein, putative	0.253493	0.244071	295	266	29
PBANKA_0829100 - conserved Plasmodium protein, unknown function	0.234397	0.222555	296	351	-55		PBANKA_0829100 - conserved Plasmodium protein, unknown function	0.234397	0.184289	296	376	-80		PBANKA_1452000 - hydrolase, putative	0.252994	0.206522	296	329	-33
PBANKA_1412300 - ankyrin-repeat protein, putative	0.232547	0.229042	297	336	-39		PBANKA_1412300 - ankyrin-repeat protein, putative	0.232547	0.178854	297	390	-93		PBANKA_0506200 - RNA-binding protein, putative	0.247006	0.206028	297	330	-33
PBANKA_1020700 - conserved Plasmodium protein, unknown function	0.232085	0.287924	298	250	48		PBANKA_1020700 - conserved Plasmodium protein, unknown function	0.232085	0.296937	298	194	104		PBANKA_1142800 - conserved protein, unknown function	0.247006	0.221838	298	295	3
PBANKA_1314400 - conserved Plasmodium protein, unknown function	0.23116	0.301896	299	224	75		PBANKA_1314400 - conserved Plasmodium protein, unknown function	0.23116	0.266304	299	233	66		PBANKA_1429500 - DNA-directed RNA polymerases I, II, and III subunit RPABC3, putative	0.247006	ND	299	ND	Only in Pb2
PBANKA_1356000 - AP2 domain transcription factor, putative	0.23116	0.201098	300	404	-104		PBANKA_1356000 - AP2 domain transcription factor, putative	0.23116	0.176877	300	400	-100		PBANKA_1416400 - nucleolar complex protein 4, putative	0.246507	0.253458	300	255	45
PBANKA_1416400 - nucleolar complex protein 4, putative	0.23116	0.246507	301	300	1		PBANKA_1416400 - nucleolar complex protein 4, putative	0.23116	0.253458	301	255	46		PBANKA_0614900 - conserved Plasmodium protein, unknown function	0.246008	0.23666	301	273	28
PBANKA_0111100 - 6-cysteine protein	0.230698	0.227545	302	338	-36		PBANKA_0111100 - 6-cysteine protein	0.230698	ND	302	ND	Only in Pb1		PBANKA_1221300 - conserved Plasmodium protein, unknown function	0.244012	0.202569	302	334	-32
PBANKA_1106700 - 60S ribosomal protein L4, putative	0.230467	0.232535	303	328	-25		PBANKA_1106700 - 60S ribosomal protein L4, putative	0.230467	0.23666	303	274	29		PBANKA_0213000 - RNA-binding protein, putative	0.243513	ND	303	ND	Only in Pb2
PBANKA_1314300 - S-adenosylmethionine-dependent methyltransferase, putative	0.230467	0.216068	304	370	-66		PBANKA_1314300 - S-adenosylmethionine-dependent methyltransferase, putative	0.230467	0.210474	304	320	-16		PBANKA_1430400 - adrenodoxin-type ferredoxin, putative	0.243513	ND	304	ND	Only in Pb2
PBANKA_1028000 - ubiquitin carboxyl-terminal hydrolase, putative	0.230005	0.286926	305	251	54		PBANKA_1028000 - ubiquitin carboxyl-terminal hydrolase, putative	0.230005	0.268775	305	228	77		PBANKA_1432000 - signal recognition particle subunit SRP19, putative	0.243014	0.244071	305	265	40
PBANKA_0213400 - 60S ribosomal export protein NMD3, putative	0.229542	0.267465	306	283	23		PBANKA_0213400 - 60S ribosomal export protein NMD3, putative	0.229542	0.253458	306	253	53		PBANKA_0521261 - 28S ribosomal RNA	0.242016	0.202075	306	336	-30
PBANKA_1214700 - conserved Plasmodium protein, unknown function	0.227924	ND	307	ND	Only in Pb1		PBANKA_1214700 - conserved Plasmodium protein, unknown function	0.227924	ND	307	ND	Only in Pb1		PBANKA_0304700 - serine repeat antigen 5	0.241517	0.150198	307	474	-167
PBANKA_1207000 - nucleolar protein 5, putative	0.227693	0.183134	308	458	-150		PBANKA_1207000 - nucleolar protein 5, putative	0.227693	ND	308	ND	Only in Pb1		PBANKA_0718900 - conserved Plasmodium protein, unknown function	0.241517	0.106719	308	615	-307
PBANKA_0414800 - arginase	0.227462	0.189621	309	436	-127		PBANKA_0414800 - arginase	0.227462	0.189723	309	360	-51		PBANKA_0905000 - 40S ribosomal protein S21, putative	0.241517	0.173913	309	410	-101
PBANKA_0615700 - dynein heavy chain, putative	0.225844	0.203593	310	396	-86		PBANKA_0615700 - dynein heavy chain, putative	0.225844	0.174901	310	405	-95		PBANKA_1216000 - iron-sulfur assembly protein, putative	0.241517	0.219368	310	303	7
PBANKA_1342700 - conserved protein, unknown function	0.225844	0.234531	311	324	-13		PBANKA_1342700 - conserved protein, unknown function	0.225844	0.221344	311	297	14		PBANKA_1245861 - 28S ribosomal RNA	0.241517	0.199111	311	342	-31
PBANKA_MIT01100 - cytochrome c oxidase subunit 3	0.225613	0.35479	312	173	139		PBANKA_MIT01100 - cytochrome c oxidase subunit 3	0.225613	0.322628	312	167	145		PBANKA_1103400 - 60S ribosomal protein L31, putative	0.241018	0.225791	312	293	19
PBANKA_0505700 - ATP-dependent RNA helicase ROK1, putative	0.225381	0.273952	313	273	40		PBANKA_0505700 - ATP-dependent RNA helicase ROK1, putative	0.225381	0.249012	313	260	53		PBANKA_0213600 - mRNA (N6-adenosine)-methyltransferase, putative	0.24002	0.218874	313	304	9
PBANKA_1105300 - conserved Plasmodium protein, unknown function	0.223994	0.151198	314	550	-236		PBANKA_1105300 - conserved Plasmodium protein, unknown function	0.223994	0.143281	314	495	-181		PBANKA_0831900 - nucleolar protein Nop52, putative	0.24002	0.216403	314	312	2
PBANKA_0403300 - conserved Plasmodium membrane protein, unknown function	0.223763	0.279441	315	260	55		PBANKA_0403300 - conserved Plasmodium membrane protein, unknown function	0.223763	0.270751	315	224	91		PBANKA_1118900 - conserved protein, unknown function	0.24002	0.24753	315	261	54
PBANKA_1216700 - WD repeat-containing protein, putative	0.22307	0.228543	316	337	-21		PBANKA_1216700 - WD repeat-containing protein, putative	0.22307	0.228755	316	288	28		PBANKA_0826800 - protein kinase, putative	0.239022	0.247036	316	263	53
PBANKA_0922300 - threonine--tRNA ligase, putative	0.222839	0.233533	317	325	-8		PBANKA_0922300 - threonine--tRNA ligase, putative	0.222839	0.214921	317	314	3		PBANKA_1118100 - phosphatidylinositol N-acetylglucosaminyltransferase subunit GPI1, putative	0.239022	0.220356	317	300	17
PBANKA_0209000 - conserved Plasmodium protein, unknown function	0.222145	0.110279	318	678	-360		PBANKA_0209000 - conserved Plasmodium protein, unknown function	0.222145	0.110672	318	599	-281		PBANKA_0407700 - 60S acidic ribosomal protein P2, putative	0.238024	0.163538	318	444	-126
PBANKA_1439200 - polyadenylate-binding protein 1, putative	0.222145	0.370758	319	155	164		PBANKA_1439200 - polyadenylate-binding protein 1, putative	0.222145	0.364625	319	136	183		PBANKA_1140300 - conserved Plasmodium protein, unknown function	0.238024	0.229743	319	284	35
PBANKA_0309200 - conserved Plasmodium protein, unknown function	0.220527	0.23503	320	323	-3		PBANKA_0309200 - conserved Plasmodium protein, unknown function	0.220527	0.228755	320	286	34		PBANKA_1364000 - conserved Plasmodium protein, unknown function	0.238024	0.24753	320	262	58
PBANKA_1409500 - protein ISD11, putative	0.220296	0.19511	321	421	-100		PBANKA_1409500 - protein ISD11, putative	0.220296	ND	321	ND	Only in Pb1		PBANKA_0917200 - RNA-binding protein s1, putative	0.237525	0.240613	321	270	51
PBANKA_1449900 - CCR4-NOT transcription complex subunit 4, putative	0.219834	0.222056	322	353	-31		PBANKA_1449900 - CCR4-NOT transcription complex subunit 4, putative	0.219834	0.227273	322	291	31		PBANKA_0720400 - conserved Plasmodium protein, unknown function	0.236527	0.228755	322	287	35
PBANKA_0601900 - high mobility group protein B1, putative	0.219602	0.18014	323	467	-144		PBANKA_0601900 - high mobility group protein B1, putative	0.219602	0.184289	323	375	-52		PBANKA_0309200 - conserved Plasmodium protein, unknown function	0.23503	0.228755	323	286	37
PBANKA_0808900 - ATP-dependent protease ATPase subunit ClpY, putative	0.21914	0.183633	324	457	-133		PBANKA_0808900 - ATP-dependent protease ATPase subunit ClpY, putative	0.21914	0.212451	324	315	9		PBANKA_1342700 - conserved protein, unknown function	0.234531	0.221344	324	297	27
PBANKA_0303700 - DNA repair protein RAD2, putative	0.218447	0.102295	325	706	-381		PBANKA_0303700 - DNA repair protein RAD2, putative	0.218447	0.109684	325	605	-280		PBANKA_0922300 - threonine--tRNA ligase, putative	0.233533	0.214921	325	314	11
PBANKA_1345500 - CTLH domain-containing protein, putative	0.217984	0.162675	326	514	-188		PBANKA_1345500 - CTLH domain-containing protein, putative	0.217984	0.139328	326	507	-181		PBANKA_1022000 - 40S ribosomal protein S25, putative	0.233034	0.117095	326	577	-251
PBANKA_0205900 - Niemann-Pick type C1-related protein, putative	0.217522	0.18513	327	451	-124		PBANKA_0205900 - Niemann-Pick type C1-related protein, putative	0.217522	ND	327	ND	Only in Pb1		PBANKA_1113300 - deoxyribodipyrimidine photo-lyase, putative	0.233034	0.216897	327	309	18
PBANKA_0305300 - KRR1 small subunit processome component, putative	0.217522	0.220559	328	360	-32		PBANKA_0305300 - KRR1 small subunit processome component, putative	0.217522	0.183794	328	377	-49		PBANKA_1106700 - 60S ribosomal protein L4, putative	0.232535	0.23666	328	274	54
PBANKA_1342000 - Qa-SNARE protein, putative	0.217291	0.166168	329	501	-172		PBANKA_1342000 - Qa-SNARE protein, putative	0.217291	0.166502	329	430	-101		PBANKA_1355300 - conserved Plasmodium protein, unknown function	0.232535	0.170949	329	416	-87
PBANKA_0912900 - conserved Plasmodium protein, unknown function	0.21706	0.165669	330	503	-173		PBANKA_0912900 - conserved Plasmodium protein, unknown function	0.21706	0.174901	330	407	-77		PBANKA_0417800 - conserved protein, unknown function	0.231038	0.20751	330	325	5
PBANKA_1406000 - conserved Plasmodium protein, unknown function	0.21706	0.311876	331	211	120		PBANKA_1406000 - conserved Plasmodium protein, unknown function	0.21706	0.243083	331	267	64		PBANKA_1229100 - pre-mRNA-splicing factor CWF7, putative	0.231038	0.197628	331	348	-17
PBANKA_0202900 - transcription initiation factor TFIIB, putative	0.216597	ND	332	ND	Only in Pb1		PBANKA_0202900 - transcription initiation factor TFIIB, putative	0.216597	ND	332	ND	Only in Pb1		PBANKA_0722000 - phosphatidylinositol 4-kinase, putative	0.229541	0.25	332	257	75
PBANKA_0915600 - aquaglyceroporin	0.216366	0.198104	333	411	-78		PBANKA_0915600 - aquaglyceroporin	0.216366	0.170949	333	415	-82		PBANKA_1324400 - 60S ribosomal protein L27, putative	0.229541	0.184783	333	374	-41
PBANKA_0307400 - conserved Plasmodium protein, unknown function	0.216135	0.487026	334	95	239		PBANKA_0307400 - conserved Plasmodium protein, unknown function	0.216135	0.516798	334	65	269		PBANKA_1339500 - conserved Plasmodium protein, unknown function	0.229541	0.216897	334	310	24
PBANKA_1143600 - alanine--tRNA ligase, putative	0.216135	0.181138	335	465	-130		PBANKA_1143600 - alanine--tRNA ligase, putative	0.216135	0.169466	335	420	-85		PBANKA_1443500 - WD repeat-containing protein, putative	0.229541	0.225791	335	294	41
PBANKA_1429500 - DNA-directed RNA polymerases I, II, and III subunit RPABC3, putative	0.216135	0.247006	336	299	37		PBANKA_1429500 - DNA-directed RNA polymerases I, II, and III subunit RPABC3, putative	0.216135	ND	336	ND	Only in Pb1		PBANKA_1412300 - ankyrin-repeat protein, putative	0.229042	0.178854	336	390	-54
PBANKA_1118100 - phosphatidylinositol N-acetylglucosaminyltransferase subunit GPI1, putative	0.215904	0.239022	337	317	20		PBANKA_1118100 - phosphatidylinositol N-acetylglucosaminyltransferase subunit GPI1, putative	0.215904	0.220356	337	300	37		PBANKA_1216700 - WD repeat-containing protein, putative	0.228543	0.228755	337	288	49
PBANKA_1443000 - NIMA related kinase 1, putative	0.21521	ND	338	ND	Only in Pb1		PBANKA_1443000 - NIMA related kinase 1, putative	0.21521	ND	338	ND	Only in Pb1		PBANKA_0111100 - 6-cysteine protein	0.227545	ND	338	ND	Only in Pb2
PBANKA_1339500 - conserved Plasmodium protein, unknown function	0.214748	0.229541	339	334	5		PBANKA_1339500 - conserved Plasmodium protein, unknown function	0.214748	0.216897	339	310	29		PBANKA_1105600 - conserved Plasmodium protein, unknown function	0.227545	0.149704	339	478	-139
PBANKA_0404800 - FAD-dependent glycerol-3-phosphate dehydrogenase, putative	0.213592	ND	340	ND	Only in Pb1		PBANKA_0404800 - FAD-dependent glycerol-3-phosphate dehydrogenase, putative	0.213592	0.157609	340	451	-111		PBANKA_0924300 - endoplasmic reticulum oxidoreductin, putative	0.226547	0.187747	340	366	-26
PBANKA_0512600 - partial CSTF domain-containing protein, putative	0.21313	0.163174	341	512	-171		PBANKA_0512600 - partial CSTF domain-containing protein, putative	0.21313	0.150198	341	475	-134		PBANKA_0941900 - histone H4, putative	0.226547	0.197628	341	346	-5
PBANKA_0620200 - conserved protein, unknown function	0.212436	0.224052	342	350	-8		PBANKA_0620200 - conserved protein, unknown function	0.212436	ND	342	ND	Only in Pb1		PBANKA_1304100 - porphobilinogen synthase, putative	0.226547	0.201581	342	337	5
PBANKA_0704500 - HECT-like E3 ubiquitin ligase, putative	0.212436	0.267964	343	281	62		PBANKA_0704500 - HECT-like E3 ubiquitin ligase, putative	0.212436	0.275198	343	218	125		PBANKA_1311400 - conserved protein, unknown function	0.226048	0.14081	343	505	-162
PBANKA_1123300 - conserved protein, unknown function	0.212205	0.187625	344	446	-102		PBANKA_1123300 - conserved protein, unknown function	0.212205	0.171937	344	413	-69		PBANKA_0823000 - ubiquitin-like protein, putative	0.225549	0.207016	344	326	18
PBANKA_1333600 - mitochondrial pyruvate carrier protein 2, putative	0.212205	0.194611	345	424	-79		PBANKA_1333600 - mitochondrial pyruvate carrier protein 2, putative	0.212205	0.194664	345	352	-7		PBANKA_1023000 - myosin-specific chaperone UNC, putative	0.225549	0.197628	345	347	-2
PBANKA_0807900 - conserved Plasmodium protein, unknown function	0.210356	0.25998	346	290	56		PBANKA_0807900 - conserved Plasmodium protein, unknown function	0.210356	0.237154	346	272	74		PBANKA_1208400 - ribosomal protein L43, mitochondrial, putative	0.225549	0.207016	346	327	19
PBANKA_1109000 - RNA polymerase I, putative	0.208969	0.193114	347	427	-80		PBANKA_1109000 - RNA polymerase I, putative	0.208969	0.182312	347	381	-34		PBANKA_MIT02700 - unspecified product	0.225549	0.198123	347	344	3
PBANKA_1411000 - conserved Plasmodium protein, unknown function	0.208738	0.269461	348	280	68		PBANKA_1411000 - conserved Plasmodium protein, unknown function	0.208738	ND	348	ND	Only in Pb1		PBANKA_0816200 - ribonuclease H2 subunit C, putative	0.22505	0.203063	348	333	15
PBANKA_0942700 - chromatin remodeling protein, putative	0.208044	ND	349	ND	Only in Pb1		PBANKA_0942700 - chromatin remodeling protein, putative	0.208044	ND	349	ND	Only in Pb1		PBANKA_1126800 - HECT-domain (ubiquitin-transferase), putative	0.224551	0.184783	349	373	-24
PBANKA_0415700 - autophagy-related protein 3, putative	0.206426	ND	350	ND	Only in Pb1		PBANKA_0415700 - autophagy-related protein 3, putative	0.206426	0.143775	350	492	-142		PBANKA_0620200 - conserved protein, unknown function	0.224052	ND	350	ND	Only in Pb2
PBANKA_1349900 - conserved Plasmodium protein, unknown function	0.206195	0.195609	351	420	-69		PBANKA_1349900 - conserved Plasmodium protein, unknown function	0.206195	0.168972	351	424	-73		PBANKA_0829100 - conserved Plasmodium protein, unknown function	0.222555	0.184289	351	376	-25
PBANKA_1107700 - SET domain protein, putative	0.205964	0.277944	352	266	86		PBANKA_1107700 - SET domain protein, putative	0.205964	0.292984	352	200	152		PBANKA_1231700 - 60S ribosomal protein L2, putative	0.222555	0.242095	352	268	84
PBANKA_1202600 - E3 ubiquitin-protein ligase, putative	0.205039	0.174651	353	478	-125		PBANKA_1202600 - E3 ubiquitin-protein ligase, putative	0.205039	0.156621	353	456	-103		PBANKA_1449900 - CCR4-NOT transcription complex subunit 4, putative	0.222056	0.227273	353	291	62
PBANKA_1210400 - RING zinc finger protein, putative	0.204577	0.208583	354	389	-35		PBANKA_1210400 - RING zinc finger protein, putative	0.204577	ND	354	ND	Only in Pb1		PBANKA_0306600 - conserved Plasmodium protein, unknown function	0.221557	ND	354	ND	Only in Pb2
PBANKA_0621300 - conserved Plasmodium protein, unknown function	0.204346	0.194112	355	425	-70		PBANKA_0621300 - conserved Plasmodium protein, unknown function	0.204346	0.19417	355	353	2		PBANKA_1356300 - CDT1-like protein, putative	0.221557	0.211462	355	318	37
PBANKA_1031600 - ribosome maturation protein SBDS, putative	0.204346	0.159681	356	523	-167		PBANKA_1031600 - ribosome maturation protein SBDS, putative	0.204346	0.16502	356	439	-83		PBANKA_1455400 - sulfhydryl oxidase, putative	0.221557	0.199605	356	341	15
PBANKA_1214300 - enolase, putative	0.203883	0.301896	357	223	134		PBANKA_1214300 - enolase, putative	0.203883	0.169466	357	421	-64		PBANKA_1458300 - kinesin-13, putative	0.221557	0.205534	357	331	26
PBANKA_1433400 - diphthamide biosynthesis protein 3, putative	0.203652	0.168164	358	496	-138		PBANKA_1433400 - diphthamide biosynthesis protein 3, putative	0.203652	0.166008	358	434	-76		PBANKA_0922900 - mitochondrial import inner membrane translocase subunit TIM44, putative	0.221058	0.197628	358	345	13
PBANKA_1137000 - bergheilysin	0.20319	0.207585	359	391	-32		PBANKA_1137000 - bergheilysin	0.20319	0.200593	359	338	21		PBANKA_1347000 - conserved protein, unknown function	0.221058	0.231225	359	282	77
PBANKA_1117000 - histone H2A, putative	0.202959	0.167665	360	499	-139		PBANKA_1117000 - histone H2A, putative	0.202959	0.0993083	360	636	-276		PBANKA_0305300 - KRR1 small subunit processome component, putative	0.220559	0.183794	360	377	-17
PBANKA_1245400 - SURF1 domain-containing protein, putative	0.202959	ND	361	ND	Only in Pb1		PBANKA_1245400 - SURF1 domain-containing protein, putative	0.202959	0.157115	361	455	-94		PBANKA_1220600 - conserved Plasmodium protein, unknown function	0.220559	0.221838	361	296	65
PBANKA_1008700 - conserved Plasmodium protein, unknown function	0.202728	0.203593	362	398	-36		PBANKA_1008700 - conserved Plasmodium protein, unknown function	0.202728	0.177372	362	398	-36		PBANKA_1455600 - queuine tRNA-ribosyltransferase, putative	0.219561	0.195652	362	350	12
PBANKA_1125900 - ankyrin-repeat protein, putative	0.202497	ND	363	ND	Only in Pb1		PBANKA_1125900 - ankyrin-repeat protein, putative	0.202497	0.200099	363	339	24		PBANKA_0212700 - RING zinc finger protein, putative	0.219062	0.165514	363	435	-72
PBANKA_0617400 - conserved Plasmodium protein, unknown function	0.202034	0.174651	364	476	-112		PBANKA_0617400 - conserved Plasmodium protein, unknown function	0.202034	0.168478	364	425	-61		PBANKA_0516500 - conserved Plasmodium protein, unknown function	0.219062	0.216403	364	311	53
PBANKA_1001000 - conserved Plasmodium protein, unknown function	0.202034	0.184132	365	455	-90		PBANKA_1001000 - conserved Plasmodium protein, unknown function	0.202034	0.185277	365	372	-7		PBANKA_0618800 - ATP-dependent RNA helicase DBP7, putative	0.218563	0.198123	365	343	22
PBANKA_0906900 - conserved Plasmodium protein, unknown function	0.201803	0.263473	366	285	81		PBANKA_0906900 - conserved Plasmodium protein, unknown function	0.201803	0.267787	366	229	137		PBANKA_1232900 - protein AMR2, putative	0.218563	0.202569	366	335	31
PBANKA_1002200 - 6-cysteine protein P52	0.201803	0.155689	367	537	-170		PBANKA_1002200 - 6-cysteine protein P52	0.201803	ND	367	ND	Only in Pb1		PBANKA_0707300 - histone acetyltransferase GCN5, putative	0.218064	0.227767	367	290	77
PBANKA_0831300 - peptidyl-prolyl cis-trans isomerase, putative	0.199723	0.299401	368	227	141		PBANKA_0831300 - peptidyl-prolyl cis-trans isomerase, putative	0.199723	0.287055	368	212	156		PBANKA_1348200 - conserved Plasmodium protein, unknown function	0.217565	0.211957	368	317	51
PBANKA_0312300 - conserved Plasmodium protein, unknown function	0.19926	0.18513	369	452	-83		PBANKA_0312300 - conserved Plasmodium protein, unknown function	0.19926	ND	369	ND	Only in Pb1		PBANKA_1306500 - TRAP-like protein	0.216567	0.181324	369	383	-14
PBANKA_1427000 - protein phosphatase PPM7	0.198798	ND	370	ND	Only in Pb1		PBANKA_1427000 - protein phosphatase PPM7	0.198798	ND	370	ND	Only in Pb1		PBANKA_1314300 - S-adenosylmethionine-dependent methyltransferase, putative	0.216068	0.210474	370	320	50
PBANKA_1025100 - conserved Plasmodium protein, unknown function	0.198104	0.28493	371	253	118		PBANKA_1025100 - conserved Plasmodium protein, unknown function	0.198104	0.291996	371	202	169		PBANKA_0928500 - ATP-dependent zinc metalloprotease FTSH, putative	0.215569	0.216897	371	308	63
PBANKA_1138100 - 14-3-3 protein, putative	0.197873	0.213074	372	379	-7		PBANKA_1138100 - 14-3-3 protein, putative	0.197873	0.0938735	372	650	-278		PBANKA_1138700 - conserved Plasmodium protein, unknown function	0.21507	0.192688	372	354	18
PBANKA_0928500 - ATP-dependent zinc metalloprotease FTSH, putative	0.19718	0.215569	373	371	2		PBANKA_0928500 - ATP-dependent zinc metalloprotease FTSH, putative	0.19718	0.216897	373	308	65		PBANKA_1432300 - cell traversal protein for ookinetes and sporozoites	0.21507	0.170455	373	419	-46
PBANKA_1213500 - CWC16 domain-containing protein, putative	0.19718	0.172156	374	485	-111		PBANKA_1213500 - CWC16 domain-containing protein, putative	0.19718	0.156621	374	457	-83		PBANKA_1019700 - conserved Plasmodium protein, unknown function	0.214571	0.212451	374	316	58
PBANKA_0905000 - 40S ribosomal protein S21, putative	0.196949	0.241517	375	309	66		PBANKA_0905000 - 40S ribosomal protein S21, putative	0.196949	0.173913	375	410	-35		PBANKA_0802300 - E3 ubiquitin-protein ligase, putative	0.214072	0.180336	375	384	-9
PBANKA_1019700 - conserved Plasmodium protein, unknown function	0.196949	0.214571	376	374	2		PBANKA_1019700 - conserved Plasmodium protein, unknown function	0.196949	0.212451	376	316	60		PBANKA_1333400 - conserved Plasmodium protein, unknown function	0.214072	0.208992	376	324	52
PBANKA_0714300 - small heat shock protein HSP20	0.196024	0.320858	377	206	171		PBANKA_0714300 - small heat shock protein HSP20	0.196024	ND	377	ND	Only in Pb1		PBANKA_1428800 - succinate dehydrogenase [ubiquinone] iron-sulfur subunit, mitochondrial, putative	0.214072	ND	377	ND	Only in Pb2
PBANKA_0904000 - conserved Plasmodium protein, unknown function	0.196024	0.437625	378	116	262		PBANKA_0904000 - conserved Plasmodium protein, unknown function	0.196024	0.461957	378	84	294		PBANKA_1018500 - transcription factor BTF3, putative	0.213074	0.191206	378	358	20
PBANKA_1355800 - DNA-directed RNA polymerases I, II, and III subunit RPABC4, putative	0.196024	0.198603	379	409	-30		PBANKA_1355800 - DNA-directed RNA polymerases I, II, and III subunit RPABC4, putative	0.196024	ND	379	ND	Only in Pb1		PBANKA_1138100 - 14-3-3 protein, putative	0.213074	0.0938735	379	650	-271
PBANKA_0827000 - conserved Plasmodium protein, unknown function	0.195562	0.179142	380	469	-89		PBANKA_0827000 - conserved Plasmodium protein, unknown function	0.195562	ND	380	ND	Only in Pb1		PBANKA_1323400 - bax inhibitor 1, putative	0.213074	ND	380	ND	Only in Pb2
PBANKA_1345100 - conserved Plasmodium protein, unknown function	0.195099	0.132236	381	606	-225		PBANKA_1345100 - conserved Plasmodium protein, unknown function	0.195099	0.136364	381	515	-134		PBANKA_1010200 - methionine aminopeptidase 2, putative	0.212575	0.192194	381	356	25
PBANKA_0213000 - RNA-binding protein, putative	0.194175	0.243513	382	303	79		PBANKA_0213000 - RNA-binding protein, putative	0.194175	ND	382	ND	Only in Pb1		PBANKA_1002000 - conserved Plasmodium protein, unknown function	0.212076	0.199605	382	340	42
PBANKA_1361400 - conserved Plasmodium protein, unknown function	0.194175	0.159182	383	525	-142		PBANKA_1361400 - conserved Plasmodium protein, unknown function	0.194175	0.171443	383	414	-31		PBANKA_1237000 - 18S rRNA (guanine-N(7))-methyltransferase, putative	0.212076	0.169466	383	422	-39
PBANKA_0825300 - conserved Plasmodium protein, unknown function	0.193944	0.209082	384	388	-4		PBANKA_0825300 - conserved Plasmodium protein, unknown function	0.193944	0.218874	384	305	79		PBANKA_0712400 - rRNA-processing protein FCF1, putative	0.211577	0.128458	384	539	-155
PBANKA_1455700 - conserved Plasmodium protein, unknown function	0.193944	0.181637	385	461	-76		PBANKA_1455700 - conserved Plasmodium protein, unknown function	0.193944	0.141304	385	502	-117		PBANKA_0908200 - conserved Plasmodium protein, unknown function	0.210579	0.219368	385	301	84
PBANKA_0702000 - conserved protein, unknown function	0.193712	0.262974	386	287	99		PBANKA_0702000 - conserved protein, unknown function	0.193712	0.259387	386	244	142		PBANKA_0915300 - conserved Plasmodium protein, unknown function	0.210579	0.180336	386	385	1
PBANKA_1428800 - succinate dehydrogenase [ubiquinone] iron-sulfur subunit, mitochondrial, putative	0.193712	0.214072	387	377	10		PBANKA_1428800 - succinate dehydrogenase [ubiquinone] iron-sulfur subunit, mitochondrial, putative	0.193712	ND	387	ND	Only in Pb1		PBANKA_0720800 - RNA-binding protein NOB1, putative	0.209581	0.187253	387	368	19
PBANKA_1356800 - conserved Plasmodium protein, unknown function	0.193481	0.189621	388	440	-52		PBANKA_1356800 - conserved Plasmodium protein, unknown function	0.193481	0.163538	388	446	-58		PBANKA_0825300 - conserved Plasmodium protein, unknown function	0.209082	0.218874	388	305	83
PBANKA_0614900 - conserved Plasmodium protein, unknown function	0.193019	0.246008	389	301	88		PBANKA_0614900 - conserved Plasmodium protein, unknown function	0.193019	0.23666	389	273	116		PBANKA_1210400 - RING zinc finger protein, putative	0.208583	ND	389	ND	Only in Pb2
PBANKA_1309500 - conserved Plasmodium protein, unknown function	0.193019	0.288922	390	248	142		PBANKA_1309500 - conserved Plasmodium protein, unknown function	0.193019	0.254941	390	252	138		PBANKA_1224000 - conserved Plasmodium protein, unknown function	0.208583	0.190711	390	359	31
PBANKA_1221300 - conserved Plasmodium protein, unknown function	0.192788	0.244012	391	302	89		PBANKA_1221300 - conserved Plasmodium protein, unknown function	0.192788	0.202569	391	334	57		PBANKA_1137000 - bergheilysin	0.207585	0.200593	391	338	53
PBANKA_1403500 - MCL1 domain-containing protein, putative	0.192788	0.132735	392	603	-211		PBANKA_1403500 - MCL1 domain-containing protein, putative	0.192788	0.132411	392	530	-138		PBANKA_0933200 - conserved Plasmodium protein, unknown function	0.207086	0.163043	392	447	-55
PBANKA_0214200 - tRNA pseudouridine synthase D, putative	0.191863	ND	393	ND	Only in Pb1		PBANKA_0214200 - tRNA pseudouridine synthase D, putative	0.191863	0.147233	393	483	-90		PBANKA_1034200 - conserved Plasmodium protein, unknown function	0.206088	0.161561	393	450	-57
PBANKA_0602000 - origin recognition complex subunit 1, putative	0.190707	0.551397	394	79	315		PBANKA_0602000 - origin recognition complex subunit 1, putative	0.190707	0.498518	394	71	323		PBANKA_1451700 - conserved Plasmodium protein, unknown function	0.20509	0.195652	394	349	45
PBANKA_1424300 - conserved protein, unknown function	0.190707	0.279441	395	263	132		PBANKA_1424300 - conserved protein, unknown function	0.190707	0.26334	395	241	154		PBANKA_0833400 - apicoplast ribosomal protein S6, putative	0.204591	0.146739	395	487	-92
PBANKA_1131400 - metacaspase-1	0.190245	ND	396	ND	Only in Pb1		PBANKA_1131400 - metacaspase-1	0.190245	ND	396	ND	Only in Pb1		PBANKA_0615700 - dynein heavy chain, putative	0.203593	0.174901	396	405	-9
PBANKA_0308700 - pseudouridine synthase, putative	0.18932	0.152196	397	546	-149		PBANKA_0308700 - pseudouridine synthase, putative	0.18932	0.134881	397	520	-123		PBANKA_0918800 - rRNA (cytosine-C(5))-methyltransferase, putative	0.203593	0.182806	397	379	18
PBANKA_1233300 - ATP-dependent RNA helicase DDX23, putative	0.18932	0.288423	398	249	149		PBANKA_1233300 - ATP-dependent RNA helicase DDX23, putative	0.18932	0.238636	398	271	127		PBANKA_1008700 - conserved Plasmodium protein, unknown function	0.203593	0.177372	398	398	0
PBANKA_1142800 - conserved protein, unknown function	0.189089	0.247006	399	298	101		PBANKA_1142800 - conserved protein, unknown function	0.189089	0.221838	399	295	104		PBANKA_1010300 - dynein-related AAA-type ATPase, putative	0.203593	0.185771	399	370	29
PBANKA_1241700 - transmembrane emp24 domain-containing protein, putative	0.188627	0.156687	400	534	-134		PBANKA_1241700 - transmembrane emp24 domain-containing protein, putative	0.188627	0.130929	400	534	-134		PBANKA_1238200 - DnaJ protein, putative	0.202595	0.177866	400	396	4
PBANKA_1103400 - 60S ribosomal protein L31, putative	0.188396	0.241018	401	312	89		PBANKA_1103400 - 60S ribosomal protein L31, putative	0.188396	0.225791	401	293	108		PBANKA_1126000 - E3 ubiquitin-protein ligase RNF5, putative	0.201597	0.209486	401	322	79
PBANKA_1116900 - conserved Plasmodium protein, unknown function	0.188396	0.293413	402	241	161		PBANKA_1116900 - conserved Plasmodium protein, unknown function	0.188396	ND	402	ND	Only in Pb1		PBANKA_0608800 - conserved Plasmodium protein, unknown function	0.201098	0.185771	402	369	33
PBANKA_0803200 - inositol-phosphate phosphatase, putative	0.187933	0.184631	403	454	-51		PBANKA_0803200 - inositol-phosphate phosphatase, putative	0.187933	0.188241	403	365	38		PBANKA_1026800 - zinc finger protein, putative	0.201098	ND	403	ND	Only in Pb2
PBANKA_0823000 - ubiquitin-like protein, putative	0.187702	0.225549	404	344	60		PBANKA_0823000 - ubiquitin-like protein, putative	0.187702	0.207016	404	326	78		PBANKA_1356000 - AP2 domain transcription factor, putative	0.201098	0.176877	404	400	4
PBANKA_0412200 - conserved Plasmodium protein, unknown function	0.187009	ND	405	ND	Only in Pb1		PBANKA_0412200 - conserved Plasmodium protein, unknown function	0.187009	0.206522	405	328	77		PBANKA_1140200 - pre-mRNA-splicing factor ATP-dependent RNA helicase PRP16, putative	0.200599	0.180336	405	387	18
PBANKA_1038000 - cytochrome c, putative	0.186546	0.138723	406	589	-183		PBANKA_1038000 - cytochrome c, putative	0.186546	ND	406	ND	Only in Pb1		PBANKA_0311200 - conserved protein, unknown function	0.199601	0.182312	406	380	26
PBANKA_0603700 - conserved protein, unknown function	0.186084	0.19012	407	433	-26		PBANKA_0603700 - conserved protein, unknown function	0.186084	ND	407	ND	Only in Pb1		PBANKA_0404500 - conserved Plasmodium protein, unknown function	0.198603	ND	407	ND	Only in Pb2
PBANKA_0806500 - triosephosphate isomerase, putative	0.186084	0.105788	408	695	-287		PBANKA_0806500 - triosephosphate isomerase, putative	0.186084	ND	408	ND	Only in Pb1		PBANKA_1135100 - 40S ribosomal protein S15, putative	0.198603	0.12253	408	554	-146
PBANKA_1022800 - glycine--tRNA ligase, putative	0.186084	0.172655	409	483	-74		PBANKA_1022800 - glycine--tRNA ligase, putative	0.186084	0.157115	409	453	-44		PBANKA_1355800 - DNA-directed RNA polymerases I, II, and III subunit RPABC4, putative	0.198603	ND	409	ND	Only in Pb2
PBANKA_1024700 - ubiquitin fusion degradation protein 1, putative	0.186084	0.162176	410	515	-105		PBANKA_1024700 - ubiquitin fusion degradation protein 1, putative	0.186084	0.132411	410	529	-119		PBANKA_0719500 - conserved Plasmodium protein, unknown function	0.198104	0.1917	410	357	53
PBANKA_1402600 - DNA ligase I, putative	0.186084	0.128743	411	623	-212		PBANKA_1402600 - DNA ligase I, putative	0.186084	0.118083	411	573	-162		PBANKA_0915600 - aquaglyceroporin	0.198104	0.170949	411	415	-4
PBANKA_0835500 - UBX domain-containing protein, putative	0.185853	0.192615	412	428	-16		PBANKA_0835500 - UBX domain-containing protein, putative	0.185853	0.17836	412	392	20		PBANKA_1221600 - cell division cycle ATPase, putative	0.198104	0.163043	412	448	-36
PBANKA_1222500 - plasmepsin X, putative	0.185622	0.125749	413	627	-214		PBANKA_1222500 - plasmepsin X, putative	0.185622	0.110672	413	603	-190		PBANKA_0807700 - kinesin-5, putative	0.197605	0.192194	413	355	58
PBANKA_1336900 - conserved Plasmodium protein, unknown function	0.184928	0.19012	414	434	-20		PBANKA_1336900 - conserved Plasmodium protein, unknown function	0.184928	0.189229	414	362	52		PBANKA_1020100 - serine/threonine protein phosphatase 7	0.197605	0.166996	414	429	-15
PBANKA_1429200 - kelch domain-containing protein, putative	0.184928	0.19012	415	435	-20		PBANKA_1429200 - kelch domain-containing protein, putative	0.184928	0.174901	415	408	7		PBANKA_0110100 - conserved Plasmodium protein, unknown function	0.197106	0.182806	415	378	37
PBANKA_0206200 - conserved protein, unknown function	0.184697	0.163673	416	510	-94		PBANKA_0206200 - conserved protein, unknown function	0.184697	0.153162	416	462	-46		PBANKA_1364700 - GTP-binding protein, putative	0.196607	0.180336	416	388	28
PBANKA_0931100 - conserved protein, unknown function	0.184466	0.171158	417	489	-72		PBANKA_0931100 - conserved protein, unknown function	0.184466	ND	417	ND	Only in Pb1		PBANKA_0308500 - tyrosine kinase-like protein, putative	0.196108	0.189229	417	361	56
PBANKA_0705900 - lipase maturation factor, putative	0.184235	ND	418	ND	Only in Pb1		PBANKA_0705900 - lipase maturation factor, putative	0.184235	0.109684	418	606	-188		PBANKA_0902700 - conserved Plasmodium protein, unknown function	0.196108	0.177372	418	397	21
PBANKA_1361200 - conserved Plasmodium protein, unknown function	0.183773	0.176647	419	472	-53		PBANKA_1361200 - conserved Plasmodium protein, unknown function	0.183773	0.151186	419	471	-52		PBANKA_1405200 - conserved Plasmodium protein, unknown function	0.196108	0.13834	419	508	-89
PBANKA_0607900 - cGMP-specific 3',5'-cyclic phosphodiesterase alpha, putative	0.183541	ND	420	ND	Only in Pb1		PBANKA_0607900 - cGMP-specific 3',5'-cyclic phosphodiesterase alpha, putative	0.183541	0.143281	420	493	-73		PBANKA_1349900 - conserved Plasmodium protein, unknown function	0.195609	0.168972	420	424	-4
PBANKA_1310500 - conserved Plasmodium protein, unknown function	0.18331	0.157685	421	529	-108		PBANKA_1310500 - conserved Plasmodium protein, unknown function	0.18331	0.153162	421	464	-43		PBANKA_1409500 - protein ISD11, putative	0.19511	ND	421	ND	Only in Pb2
PBANKA_0801600 - conserved Plasmodium protein, unknown function	0.183079	0.180639	422	466	-44		PBANKA_0801600 - conserved Plasmodium protein, unknown function	0.183079	0.142787	422	497	-75		PBANKA_1456800 - vacuolar-sorting protein SNF7, putative	0.19511	0.153162	422	465	-43
PBANKA_1329500 - protein phosphatase containing kelch-like domains	0.183079	0.110279	423	680	-257		PBANKA_1329500 - protein phosphatase containing kelch-like domains	0.183079	ND	423	ND	Only in Pb1		PBANKA_1307700 - pre-mRNA-splicing factor CWC24, putative	0.194611	0.17836	423	394	29
PBANKA_1345800 - RNA-binding protein, putative	0.182848	0.148204	424	563	-139		PBANKA_1345800 - RNA-binding protein, putative	0.182848	0.15168	424	470	-46		PBANKA_1333600 - mitochondrial pyruvate carrier protein 2, putative	0.194611	0.194664	424	352	72
PBANKA_1409200 - RNA-binding protein, putative	0.180999	0.103792	425	701	-276		PBANKA_1409200 - RNA-binding protein, putative	0.180999	ND	425	ND	Only in Pb1		PBANKA_0621300 - conserved Plasmodium protein, unknown function	0.194112	0.19417	425	353	72
PBANKA_0407700 - 60S acidic ribosomal protein P2, putative	0.180536	0.238024	426	318	108		PBANKA_0407700 - 60S acidic ribosomal protein P2, putative	0.180536	0.163538	426	444	-18		PBANKA_1028100 - mRNA-capping enzyme subunit alpha, putative	0.193114	0.165514	426	436	-10
PBANKA_1019500 - 60S ribosomal protein L5, putative	0.180536	0.123752	427	633	-206		PBANKA_1019500 - 60S ribosomal protein L5, putative	0.180536	0.14081	427	503	-76		PBANKA_1109000 - RNA polymerase I, putative	0.193114	0.182312	427	381	46
PBANKA_1201000 - conserved Plasmodium protein, unknown function	0.180305	0.130739	428	616	-188		PBANKA_1201000 - conserved Plasmodium protein, unknown function	0.180305	ND	428	ND	Only in Pb1		PBANKA_0835500 - UBX domain-containing protein, putative	0.192615	0.17836	428	392	36
PBANKA_0719500 - conserved Plasmodium protein, unknown function	0.180074	0.198104	429	410	19		PBANKA_0719500 - conserved Plasmodium protein, unknown function	0.180074	0.1917	429	357	72		PBANKA_1012700 - conserved Plasmodium protein, unknown function	0.192615	0.217885	429	306	123
PBANKA_0517400 - pre-mRNA-splicing factor CEF1, putative	0.179843	0.188623	430	444	-14		PBANKA_0517400 - pre-mRNA-splicing factor CEF1, putative	0.179843	0.171937	430	412	18		PBANKA_1130600 - conserved Plasmodium protein, unknown function	0.192615	0.167984	430	427	3
PBANKA_0833400 - apicoplast ribosomal protein S6, putative	0.179612	0.204591	431	395	36		PBANKA_0833400 - apicoplast ribosomal protein S6, putative	0.179612	0.146739	431	487	-56		PBANKA_1330200 - conserved Plasmodium protein, unknown function	0.192116	0.181818	431	382	49
PBANKA_0905500 - conserved Plasmodium protein, unknown function	0.178918	0.172655	432	482	-50		PBANKA_0905500 - conserved Plasmodium protein, unknown function	0.178918	0.163538	432	445	-13		PBANKA_1012300 - conserved Plasmodium protein, unknown function	0.190619	0.220356	432	299	133
PBANKA_1224000 - conserved Plasmodium protein, unknown function	0.177762	0.208583	433	390	43		PBANKA_1224000 - conserved Plasmodium protein, unknown function	0.177762	0.190711	433	359	74		PBANKA_0603700 - conserved protein, unknown function	0.19012	ND	433	ND	Only in Pb2
PBANKA_1451700 - conserved Plasmodium protein, unknown function	0.177531	0.20509	434	394	40		PBANKA_1451700 - conserved Plasmodium protein, unknown function	0.177531	0.195652	434	349	85		PBANKA_1336900 - conserved Plasmodium protein, unknown function	0.19012	0.189229	434	362	72
PBANKA_1010300 - dynein-related AAA-type ATPase, putative	0.176838	0.203593	435	399	36		PBANKA_1010300 - dynein-related AAA-type ATPase, putative	0.176838	0.185771	435	370	65		PBANKA_1429200 - kelch domain-containing protein, putative	0.19012	0.174901	435	408	27
PBANKA_1449200 - protein TOC75, putative	0.176838	0.172156	436	486	-50		PBANKA_1449200 - protein TOC75, putative	0.176838	0.180336	436	389	47		PBANKA_0414800 - arginase	0.189621	0.189723	436	360	76
PBANKA_0101400 - SAC3 domain-containing protein, putative	0.176144	0.165669	437	502	-65		PBANKA_0101400 - SAC3 domain-containing protein, putative	0.176144	ND	437	ND	Only in Pb1		PBANKA_0605200 - DNA-directed RNA polymerase III subunit RPC2, putative	0.189621	0.20998	437	321	116
PBANKA_1010500 - Hsp70/Hsp90 organizing protein, putative	0.176144	ND	438	ND	Only in Pb1		PBANKA_1010500 - Hsp70/Hsp90 organizing protein, putative	0.176144	0.256423	438	249	189		PBANKA_0829300 - conserved Plasmodium protein, unknown function	0.189621	0.17836	438	391	47
PBANKA_1358300 - conserved Plasmodium protein, unknown function	0.176144	0.157685	439	530	-91		PBANKA_1358300 - conserved Plasmodium protein, unknown function	0.176144	0.176877	439	401	38		PBANKA_1318700 - protein phosphatase PPM3	0.189621	0.120059	439	568	-129
PBANKA_1312300 - SNARE protein, putative	0.175913	0.172655	440	484	-44		PBANKA_1312300 - SNARE protein, putative	0.175913	ND	440	ND	Only in Pb1		PBANKA_1356800 - conserved Plasmodium protein, unknown function	0.189621	0.163538	440	446	-6
PBANKA_1449300 - upregulated in late gametocytes ULG8, putative	0.175913	ND	441	ND	Only in Pb1		PBANKA_1449300 - upregulated in late gametocytes ULG8, putative	0.175913	0.123024	441	551	-110		PBANKA_0905900 - AP2 domain transcription factor AP2-O	0.189122	0.185277	441	371	70
PBANKA_1430400 - adrenodoxin-type ferredoxin, putative	0.175682	0.243513	442	304	138		PBANKA_1430400 - adrenodoxin-type ferredoxin, putative	0.175682	ND	442	ND	Only in Pb1		PBANKA_1024300 - ATP-dependent RNA helicase DBP4, putative	0.189122	0.180336	442	386	56
PBANKA_1036400 - ribosome biogenesis protein BOP1, putative	0.17522	0.306886	443	218	225		PBANKA_1036400 - ribosome biogenesis protein BOP1, putative	0.17522	0.288538	443	209	234		PBANKA_1363100 - conserved protein, unknown function	0.189122	0.187747	443	367	76
PBANKA_1019400 - 60S ribosomal protein L7-3, putative	0.174988	0.159681	444	522	-78		PBANKA_1019400 - 60S ribosomal protein L7-3, putative	0.174988	0.134387	444	522	-78		PBANKA_0517400 - pre-mRNA-splicing factor CEF1, putative	0.188623	0.171937	444	412	32
PBANKA_1142500 - signal recognition particle receptor subunit alpha, putative	0.174988	ND	445	ND	Only in Pb1		PBANKA_1142500 - signal recognition particle receptor subunit alpha, putative	0.174988	0.17836	445	393	52		PBANKA_0613100 - conserved Plasmodium protein, unknown function	0.188623	0.194664	445	351	94
PBANKA_0107900 - conserved Plasmodium protein, unknown function	0.174526	0.280439	446	258	188		PBANKA_0107900 - conserved Plasmodium protein, unknown function	0.174526	0.273221	446	221	225		PBANKA_1123300 - conserved protein, unknown function	0.187625	0.171937	446	413	33
PBANKA_0933200 - conserved Plasmodium protein, unknown function	0.174526	0.207086	447	392	55		PBANKA_0933200 - conserved Plasmodium protein, unknown function	0.174526	0.163043	447	447	0		PBANKA_1240600 - inner membrane complex protein 1g, putative	0.187625	ND	447	ND	Only in Pb2
PBANKA_1024300 - ATP-dependent RNA helicase DBP4, putative	0.174526	0.189122	448	442	6		PBANKA_1024300 - ATP-dependent RNA helicase DBP4, putative	0.174526	0.180336	448	386	62		PBANKA_1329300 - 40S ribosomal protein S3, putative	0.187625	0.168972	448	423	25
PBANKA_0712700 - zinc finger protein, putative	0.174295	ND	449	ND	Only in Pb1		PBANKA_0712700 - zinc finger protein, putative	0.174295	0.101285	449	632	-183		PBANKA_1015800 - conserved Plasmodium protein, unknown function	0.186627	0.15168	449	468	-19
PBANKA_1037100 - GTPase-activating protein, putative	0.173139	0.169162	450	492	-42		PBANKA_1037100 - GTPase-activating protein, putative	0.173139	0.153656	450	461	-11		PBANKA_1431100 - conserved Plasmodium protein, unknown function	0.185629	ND	450	ND	Only in Pb2
PBANKA_1359300 - VPS13 domain-containing protein, putative	0.172677	0.152695	451	545	-94		PBANKA_1359300 - VPS13 domain-containing protein, putative	0.172677	0.125	451	547	-96		PBANKA_0205900 - Niemann-Pick type C1-related protein, putative	0.18513	ND	451	ND	Only in Pb2
PBANKA_1013200 - succinyl-CoA ligase [ADP-forming] subunit beta, putative	0.172446	ND	452	ND	Only in Pb1		PBANKA_1013200 - succinyl-CoA ligase [ADP-forming] subunit beta, putative	0.172446	ND	452	ND	Only in Pb1		PBANKA_0312300 - conserved Plasmodium protein, unknown function	0.18513	ND	452	ND	Only in Pb2
PBANKA_0816200 - ribonuclease H2 subunit C, putative	0.171752	0.22505	453	348	105		PBANKA_0816200 - ribonuclease H2 subunit C, putative	0.171752	0.203063	453	333	120		PBANKA_1039400 - ribosomal protein S27a, putative	0.18513	0.164032	453	443	10
PBANKA_1462200 - protein phosphatase PPM4	0.171752	0.116766	454	657	-203		PBANKA_1462200 - protein phosphatase PPM4	0.171752	ND	454	ND	Only in Pb1		PBANKA_0803200 - inositol-phosphate phosphatase, putative	0.184631	0.188241	454	365	89
PBANKA_0833500 - conserved Plasmodium protein, unknown function	0.171521	0.280938	455	257	198		PBANKA_0833500 - conserved Plasmodium protein, unknown function	0.171521	0.256917	455	248	207		PBANKA_1001000 - conserved Plasmodium protein, unknown function	0.184132	0.185277	455	372	83
PBANKA_0722000 - phosphatidylinositol 4-kinase, putative	0.17129	0.229541	456	332	124		PBANKA_0722000 - phosphatidylinositol 4-kinase, putative	0.17129	0.25	456	257	199		PBANKA_1106100 - conserved Plasmodium protein, unknown function	0.184132	0.16502	456	440	16
PBANKA_0606600 - conserved Plasmodium protein, unknown function	0.171059	0.138224	457	590	-133		PBANKA_0606600 - conserved Plasmodium protein, unknown function	0.171059	0.152668	457	466	-9		PBANKA_0808900 - ATP-dependent protease ATPase subunit ClpY, putative	0.183633	0.212451	457	315	142
PBANKA_0941100 - conserved Apicomplexan protein, unknown function	0.171059	0.253493	458	294	164		PBANKA_0941100 - conserved Apicomplexan protein, unknown function	0.171059	0.225791	458	292	166		PBANKA_1207000 - nucleolar protein 5, putative	0.183134	ND	458	ND	Only in Pb2
PBANKA_1401000 - conserved Plasmodium protein, unknown function	0.170596	0.137226	459	591	-132		PBANKA_1401000 - conserved Plasmodium protein, unknown function	0.170596	ND	459	ND	Only in Pb1		PBANKA_0828400 - RNA-binding protein, putative	0.181637	0.170455	459	418	41
PBANKA_0210500 - conserved Plasmodium protein, unknown function	0.170365	0.146707	460	569	-109		PBANKA_0210500 - conserved Plasmodium protein, unknown function	0.170365	0.148221	460	479	-19		PBANKA_1226700 - AAA family ATPase, putative	0.181637	0.144763	460	490	-30
PBANKA_0716600 - acylated pleckstrin-homology domain-containing protein, putative	0.169903	0.147705	461	565	-104		PBANKA_0716600 - acylated pleckstrin-homology domain-containing protein, putative	0.169903	0.143281	461	494	-33		PBANKA_1455700 - conserved Plasmodium protein, unknown function	0.181637	0.141304	461	502	-41
PBANKA_0306600 - conserved Plasmodium protein, unknown function	0.168747	0.221557	462	354	108		PBANKA_0306600 - conserved Plasmodium protein, unknown function	0.168747	ND	462	ND	Only in Pb1		PBANKA_0212200 - conserved Plasmodium protein, unknown function	0.181138	0.175889	462	403	59
PBANKA_0506200 - RNA-binding protein, putative	0.167591	0.247006	463	297	166		PBANKA_0506200 - RNA-binding protein, putative	0.167591	0.206028	463	330	133		PBANKA_1118200 - conserved protein, unknown function	0.181138	0.188735	463	363	100
PBANKA_1338600 - 60S ribosomal protein L23, putative	0.167591	0.381238	464	150	314		PBANKA_1338600 - 60S ribosomal protein L23, putative	0.167591	0.313735	464	177	287		PBANKA_1137300 - conserved Plasmodium protein, unknown function	0.181138	0.157115	464	454	10
PBANKA_1039400 - ribosomal protein S27a, putative	0.16736	0.18513	465	453	12		PBANKA_1039400 - ribosomal protein S27a, putative	0.16736	0.164032	465	443	22		PBANKA_1143600 - alanine--tRNA ligase, putative	0.181138	0.169466	465	420	45
PBANKA_1401600 - methyltransferase, putative	0.16736	0.149202	466	559	-93		PBANKA_1401600 - methyltransferase, putative	0.16736	ND	466	ND	Only in Pb1		PBANKA_0801600 - conserved Plasmodium protein, unknown function	0.180639	0.142787	466	497	-31
PBANKA_0506700 - citrate synthase, mitochondrial, putative	0.166898	0.133234	467	599	-132		PBANKA_0506700 - citrate synthase, mitochondrial, putative	0.166898	0.118577	467	570	-103		PBANKA_0601900 - high mobility group protein B1, putative	0.18014	0.184289	467	375	92
PBANKA_1028100 - mRNA-capping enzyme subunit alpha, putative	0.166898	0.193114	468	426	42		PBANKA_1028100 - mRNA-capping enzyme subunit alpha, putative	0.166898	0.165514	468	436	32		PBANKA_1130900 - large subunit rRNA methyltransferase, putative	0.179641	0.165514	468	437	31
PBANKA_1333800 - RAP protein, putative	0.166204	ND	469	ND	Only in Pb1		PBANKA_1333800 - RAP protein, putative	0.166204	ND	469	ND	Only in Pb1		PBANKA_0827000 - conserved Plasmodium protein, unknown function	0.179142	ND	469	ND	Only in Pb2
PBANKA_1351000 - 1-deoxy-D-xylulose 5-phosphate synthase, putative	0.166204	0.134232	470	597	-127		PBANKA_1351000 - 1-deoxy-D-xylulose 5-phosphate synthase, putative	0.166204	ND	470	ND	Only in Pb1		PBANKA_1024200 - conserved Plasmodium protein, unknown function	0.179142	0.16502	470	438	32
PBANKA_0831100 - zinc finger protein, putative	0.165973	0.29491	471	237	234		PBANKA_0831100 - zinc finger protein, putative	0.165973	0.294466	471	197	274		PBANKA_0942000 - calcium/calmodulin-dependent protein kinase, putative	0.177146	0.166008	471	432	39
PBANKA_1118200 - conserved protein, unknown function	0.165973	0.181138	472	463	9		PBANKA_1118200 - conserved protein, unknown function	0.165973	0.188735	472	363	109		PBANKA_1361200 - conserved Plasmodium protein, unknown function	0.176647	0.151186	472	471	1
PBANKA_1364700 - GTP-binding protein, putative	0.165511	0.196607	473	416	57		PBANKA_1364700 - GTP-binding protein, putative	0.165511	0.180336	473	388	85		PBANKA_0832100 - conserved Plasmodium protein, unknown function	0.175649	0.133399	473	524	-51
PBANKA_0310900 - T-complex protein 1 subunit theta, putative	0.165049	ND	474	ND	Only in Pb1		PBANKA_0310900 - T-complex protein 1 subunit theta, putative	0.165049	ND	474	ND	Only in Pb1		PBANKA_1457900 - conserved protein, unknown function	0.175649	0.168478	474	426	48
PBANKA_1143300 - conserved Plasmodium protein, unknown function	0.165049	ND	475	ND	Only in Pb1		PBANKA_1143300 - conserved Plasmodium protein, unknown function	0.165049	ND	475	ND	Only in Pb1		PBANKA_0411300 - conserved Plasmodium protein, unknown function	0.17515	0.146739	475	485	-10
PBANKA_1411300 - eukaryotic translation initation factor 4 gamma, putative	0.164817	0.154192	476	542	-66		PBANKA_1411300 - eukaryotic translation initation factor 4 gamma, putative	0.164817	ND	476	ND	Only in Pb1		PBANKA_0617400 - conserved Plasmodium protein, unknown function	0.174651	0.168478	476	425	51
PBANKA_1311000 - conserved protein, unknown function	0.164586	0.160679	477	521	-44		PBANKA_1311000 - conserved protein, unknown function	0.164586	0.147727	477	482	-5		PBANKA_0721700 - ran-specific GTPase-activating protein 1, putative	0.174651	0.164032	477	442	35
PBANKA_0802300 - E3 ubiquitin-protein ligase, putative	0.163893	0.214072	478	375	103		PBANKA_0802300 - E3 ubiquitin-protein ligase, putative	0.163893	0.180336	478	384	94		PBANKA_1202600 - E3 ubiquitin-protein ligase, putative	0.174651	0.156621	478	456	22
PBANKA_1329300 - 40S ribosomal protein S3, putative	0.163662	0.187625	479	448	31		PBANKA_1329300 - 40S ribosomal protein S3, putative	0.163662	0.168972	479	423	56		PBANKA_1352100 - SprT-like domain-containing protein, putative	0.173653	0.155632	479	458	21
PBANKA_0834900 - TFIIH basal transcription factor complex helicase XPD subunit, putative	0.163199	0.0933134	480	734	-254		PBANKA_0834900 - TFIIH basal transcription factor complex helicase XPD subunit, putative	0.163199	ND	480	ND	Only in Pb1		PBANKA_0904700 - 60S ribosomal protein L41, putative	0.173154	ND	480	ND	Only in Pb2
PBANKA_0414600 - 40S ribosomal protein S15A, putative	0.162968	0.164671	481	506	-25		PBANKA_0414600 - 40S ribosomal protein S15A, putative	0.162968	ND	481	ND	Only in Pb1		PBANKA_0515300 - conserved Plasmodium protein, unknown function	0.172655	0.172431	481	411	70
PBANKA_0805100 - ribosomal protein S8e, putative	0.162043	ND	482	ND	Only in Pb1		PBANKA_0805100 - ribosomal protein S8e, putative	0.162043	ND	482	ND	Only in Pb1		PBANKA_0905500 - conserved Plasmodium protein, unknown function	0.172655	0.163538	482	445	37
PBANKA_1018500 - transcription factor BTF3, putative	0.162043	0.213074	483	378	105		PBANKA_1018500 - transcription factor BTF3, putative	0.162043	0.191206	483	358	125		PBANKA_1022800 - glycine--tRNA ligase, putative	0.172655	0.157115	483	453	30
PBANKA_1023800 - conserved Plasmodium protein, unknown function	0.162043	0.154192	484	541	-57		PBANKA_1023800 - conserved Plasmodium protein, unknown function	0.162043	0.153162	484	463	21		PBANKA_1312300 - SNARE protein, putative	0.172655	ND	484	ND	Only in Pb2
PBANKA_1232900 - protein AMR2, putative	0.161812	0.218563	485	366	119		PBANKA_1232900 - protein AMR2, putative	0.161812	0.202569	485	335	150		PBANKA_1213500 - CWC16 domain-containing protein, putative	0.172156	0.156621	485	457	28
PBANKA_1129400 - conserved protein, unknown function	0.161581	ND	486	ND	Only in Pb1		PBANKA_1129400 - conserved protein, unknown function	0.161581	ND	486	ND	Only in Pb1		PBANKA_1449200 - protein TOC75, putative	0.172156	0.180336	486	389	97
PBANKA_1002700 - ATP-dependent RNA helicase DDX51, putative	0.16135	ND	487	ND	Only in Pb1		PBANKA_1002700 - ATP-dependent RNA helicase DDX51, putative	0.16135	ND	487	ND	Only in Pb1		PBANKA_0513000 - inner membrane complex protein 1m, putative	0.171657	0.129941	487	536	-49
PBANKA_0829300 - conserved Plasmodium protein, unknown function	0.161119	0.189621	488	438	50		PBANKA_0829300 - conserved Plasmodium protein, unknown function	0.161119	0.17836	488	391	97		PBANKA_1113900 - conserved Plasmodium protein, unknown function	0.171657	0.157609	488	452	36
PBANKA_0910800 - conserved Plasmodium protein, unknown function	0.161119	0.167665	489	498	-9		PBANKA_0910800 - conserved Plasmodium protein, unknown function	0.161119	0.142292	489	498	-9		PBANKA_0931100 - conserved protein, unknown function	0.171158	ND	489	ND	Only in Pb2
PBANKA_1243200 - conserved Plasmodium protein, unknown function	0.160888	0.304391	490	220	270		PBANKA_1243200 - conserved Plasmodium protein, unknown function	0.160888	0.208992	490	323	167		PBANKA_0909200 - conserved Plasmodium protein, unknown function	0.170659	0.174901	490	406	84
PBANKA_1032600 - cytidine diphosphate-diacylglycerol synthase, putative	0.160656	ND	491	ND	Only in Pb1		PBANKA_1032600 - cytidine diphosphate-diacylglycerol synthase, putative	0.160656	0.105731	491	618	-127		PBANKA_1452500 - conserved Plasmodium protein, unknown function	0.170659	0.150692	491	473	18
PBANKA_1455600 - queuine tRNA-ribosyltransferase, putative	0.160656	0.219561	492	362	130		PBANKA_1455600 - queuine tRNA-ribosyltransferase, putative	0.160656	0.195652	492	350	142		PBANKA_1037100 - GTPase-activating protein, putative	0.169162	0.153656	492	461	31
PBANKA_1227800 - conserved Plasmodium protein, unknown function	0.160194	0.512475	493	88	405		PBANKA_1227800 - conserved Plasmodium protein, unknown function	0.160194	0.472332	493	80	413		PBANKA_1451200 - p25-alpha family protein, putative	0.169162	ND	493	ND	Only in Pb2
PBANKA_1333400 - conserved Plasmodium protein, unknown function	0.159963	0.214072	494	376	118		PBANKA_1333400 - conserved Plasmodium protein, unknown function	0.159963	0.208992	494	324	170		PBANKA_1461600 - conserved Plasmodium protein, unknown function	0.169162	0.174901	494	409	85
PBANKA_0909200 - conserved Plasmodium protein, unknown function	0.159501	0.170659	495	490	5		PBANKA_0909200 - conserved Plasmodium protein, unknown function	0.159501	0.174901	495	406	89		PBANKA_0700761 - 28S ribosomal RNA	0.168663	0.150692	495	472	23
PBANKA_1434000 - phosphate translocator, putative	0.159501	0.310379	496	214	282		PBANKA_1434000 - phosphate translocator, putative	0.159501	0.264822	496	236	260		PBANKA_1433400 - diphthamide biosynthesis protein 3, putative	0.168164	0.166008	496	434	62
PBANKA_1131300 - conserved Plasmodium protein, unknown function	0.159038	0.164671	497	507	-10		PBANKA_1131300 - conserved Plasmodium protein, unknown function	0.159038	ND	497	ND	Only in Pb1		PBANKA_0825900 - conserved Plasmodium protein, unknown function	0.167665	0.115119	497	584	-87
PBANKA_1309400 - RNA-binding protein, putative	0.158807	0.140719	498	586	-88		PBANKA_1309400 - RNA-binding protein, putative	0.158807	0.15168	498	469	29		PBANKA_0910800 - conserved Plasmodium protein, unknown function	0.167665	0.142292	498	498	0
PBANKA_0720400 - conserved Plasmodium protein, unknown function	0.158576	0.236527	499	322	177		PBANKA_0720400 - conserved Plasmodium protein, unknown function	0.158576	0.228755	499	287	212		PBANKA_1117000 - histone H2A, putative	0.167665	0.0993083	499	636	-137
PBANKA_0821600 - CRAL/TRIO domain-containing protein, putative	0.158345	ND	500	ND	Only in Pb1		PBANKA_0821600 - CRAL/TRIO domain-containing protein, putative	0.158345	ND	500	ND	Only in Pb1		PBANKA_1028500 - conserved Plasmodium protein, unknown function	0.166168	0.149704	500	477	23
PBANKA_0301900 - Sel1 repeat-containing protein, putative	0.158114	0.164172	501	509	-8		PBANKA_0301900 - Sel1 repeat-containing protein, putative	0.158114	0.175889	501	404	97		PBANKA_1342000 - Qa-SNARE protein, putative	0.166168	0.166502	501	430	71
PBANKA_1240600 - inner membrane complex protein 1g, putative	0.158114	0.187625	502	447	55		PBANKA_1240600 - inner membrane complex protein 1g, putative	0.158114	ND	502	ND	Only in Pb1		PBANKA_0101400 - SAC3 domain-containing protein, putative	0.165669	ND	502	ND	Only in Pb2
PBANKA_0914200 - conserved Plasmodium protein, unknown function	0.157651	0.123253	503	634	-131		PBANKA_0914200 - conserved Plasmodium protein, unknown function	0.157651	ND	503	ND	Only in Pb1		PBANKA_0912900 - conserved Plasmodium protein, unknown function	0.165669	0.174901	503	407	96
PBANKA_1224200 - DnaJ protein, putative	0.157651	ND	504	ND	Only in Pb1		PBANKA_1224200 - DnaJ protein, putative	0.157651	ND	504	ND	Only in Pb1		PBANKA_1430000 - histone-lysine N-methyltransferase, putative	0.16517	ND	504	ND	Only in Pb2
PBANKA_0305400 - conserved Plasmodium protein, unknown function	0.15742	0.120259	505	640	-135		PBANKA_0305400 - conserved Plasmodium protein, unknown function	0.15742	ND	505	ND	Only in Pb1		PBANKA_1444600 - conserved Plasmodium protein, unknown function	0.16517	0.103755	505	627	-122
PBANKA_1322000 - conserved Plasmodium protein, unknown function	0.157189	0.117764	506	649	-143		PBANKA_1322000 - conserved Plasmodium protein, unknown function	0.157189	0.105237	506	622	-116		PBANKA_0414600 - 40S ribosomal protein S15A, putative	0.164671	ND	506	ND	Only in Pb2
PBANKA_0815100 - conserved Plasmodium protein, unknown function	0.156033	0.0938124	507	728	-221		PBANKA_0815100 - conserved Plasmodium protein, unknown function	0.156033	ND	507	ND	Only in Pb1		PBANKA_1131300 - conserved Plasmodium protein, unknown function	0.164671	ND	507	ND	Only in Pb2
PBANKA_1037000 - trafficking protein particle complex subunit 1, putative	0.155802	ND	508	ND	Only in Pb1		PBANKA_1037000 - trafficking protein particle complex subunit 1, putative	0.155802	ND	508	ND	Only in Pb1		PBANKA_1405300 - RED-like protein, putative	0.164671	ND	508	ND	Only in Pb2
PBANKA_1355300 - conserved Plasmodium protein, unknown function	0.15534	0.232535	509	329	180		PBANKA_1355300 - conserved Plasmodium protein, unknown function	0.15534	0.170949	509	416	93		PBANKA_0301900 - Sel1 repeat-containing protein, putative	0.164172	0.175889	509	404	105
PBANKA_1301900 - DNA repair metallo-beta-lactamase protein, putative	0.154877	ND	510	ND	Only in Pb1		PBANKA_1301900 - DNA repair metallo-beta-lactamase protein, putative	0.154877	ND	510	ND	Only in Pb1		PBANKA_0206200 - conserved protein, unknown function	0.163673	0.153162	510	462	48
PBANKA_1432700 - meiotic recombination protein SPO11, putative	0.154877	0.152196	511	547	-36		PBANKA_1432700 - meiotic recombination protein SPO11, putative	0.154877	0.0805336	511	689	-178		PBANKA_0315400 - pre-mRNA-processing protein 45, putative	0.163673	0.142787	511	496	15
PBANKA_1135100 - 40S ribosomal protein S15, putative	0.154646	0.198603	512	408	104		PBANKA_1135100 - 40S ribosomal protein S15, putative	0.154646	0.12253	512	554	-42		PBANKA_0512600 - partial CSTF domain-containing protein, putative	0.163174	0.150198	512	475	37
PBANKA_1222900 - 26S proteasome regulatory subunit RPN10, putative	0.154646	0.150699	513	554	-41		PBANKA_1222900 - 26S proteasome regulatory subunit RPN10, putative	0.154646	0.13587	513	516	-3		PBANKA_0622500 - exonuclease I, putative	0.163174	0.144269	513	491	22
PBANKA_0522200 - conserved Plasmodium protein, unknown function	0.154184	ND	514	ND	Only in Pb1		PBANKA_0522200 - conserved Plasmodium protein, unknown function	0.154184	0.134881	514	521	-7		PBANKA_1345500 - CTLH domain-containing protein, putative	0.162675	0.139328	514	507	7
PBANKA_1130900 - large subunit rRNA methyltransferase, putative	0.154184	0.179641	515	468	47		PBANKA_1130900 - large subunit rRNA methyltransferase, putative	0.154184	0.165514	515	437	78		PBANKA_1024700 - ubiquitin fusion degradation protein 1, putative	0.162176	0.132411	515	529	-14
PBANKA_1213000 - transcriptional coactivator ADA2, putative	0.154184	0.150699	516	553	-37		PBANKA_1213000 - transcriptional coactivator ADA2, putative	0.154184	0.126976	516	541	-25		PBANKA_1450800 - conserved Plasmodium protein, unknown function	0.162176	ND	516	ND	Only in Pb2
PBANKA_0715800 - 50S ribosomal protein L10, putative	0.153722	0.140719	517	584	-67		PBANKA_0715800 - 50S ribosomal protein L10, putative	0.153722	ND	517	ND	Only in Pb1		PBANKA_1242300 - Hsc70-interacting protein, putative	0.161677	0.137846	517	511	6
PBANKA_0821900 - ubiquitin-conjugating enzyme E2, putative	0.153722	0.138723	518	588	-70		PBANKA_0821900 - ubiquitin-conjugating enzyme E2, putative	0.153722	0.114625	518	588	-70		PBANKA_1304200 - stromal-processing peptidase, putative	0.161677	0.125	518	546	-28
PBANKA_1231700 - 60S ribosomal protein L2, putative	0.153491	0.222555	519	352	167		PBANKA_1231700 - 60S ribosomal protein L2, putative	0.153491	0.242095	519	268	251		PBANKA_0209500 - ATP-dependent RNA helicase, putative	0.161178	0.155138	519	459	60
PBANKA_1026800 - zinc finger protein, putative	0.152797	0.201098	520	403	117		PBANKA_1026800 - zinc finger protein, putative	0.152797	ND	520	ND	Only in Pb1		PBANKA_0941800 - histone H2B, putative	0.160679	0.137352	520	512	8
PBANKA_0209500 - ATP-dependent RNA helicase, putative	0.152335	0.161178	521	519	2		PBANKA_0209500 - ATP-dependent RNA helicase, putative	0.152335	0.155138	521	459	62		PBANKA_1311000 - conserved protein, unknown function	0.160679	0.147727	521	482	39
PBANKA_1354380 - U6 spliceosomal RNA	0.152335	0.49501	522	92	430		PBANKA_1354380 - U6 spliceosomal RNA	0.152335	0.485178	522	75	447		PBANKA_1019400 - 60S ribosomal protein L7-3, putative	0.159681	0.134387	522	522	0
PBANKA_1405300 - RED-like protein, putative	0.152335	0.164671	523	508	15		PBANKA_1405300 - RED-like protein, putative	0.152335	ND	523	ND	Only in Pb1		PBANKA_1031600 - ribosome maturation protein SBDS, putative	0.159681	0.16502	523	439	84
PBANKA_1235200 - single-stranded DNA-binding protein, putative	0.151179	0.112774	524	671	-147		PBANKA_1235200 - single-stranded DNA-binding protein, putative	0.151179	ND	524	ND	Only in Pb1		PBANKA_0815900 - BSD-domain protein, putative	0.159182	0.148221	524	480	44
PBANKA_1308500 - shikimate dehydrogenase, putative	0.150717	0.156188	525	536	-11		PBANKA_1308500 - shikimate dehydrogenase, putative	0.150717	ND	525	ND	Only in Pb1		PBANKA_1361400 - conserved Plasmodium protein, unknown function	0.159182	0.171443	525	414	111
PBANKA_1432600 - conserved protein, unknown function	0.150717	0.110279	526	682	-156		PBANKA_1432600 - conserved protein, unknown function	0.150717	0.0820158	526	684	-158		PBANKA_1362300 - conserved Plasmodium protein, unknown function	0.159182	0.142292	526	499	27
PBANKA_0622500 - exonuclease I, putative	0.150023	0.163174	527	513	14		PBANKA_0622500 - exonuclease I, putative	0.150023	0.144269	527	491	36		PBANKA_0929000 - tRNA m(1)G methyltransferase, putative	0.158683	0.120553	527	562	-35
PBANKA_1430000 - histone-lysine N-methyltransferase, putative	0.150023	0.16517	528	504	24		PBANKA_1430000 - histone-lysine N-methyltransferase, putative	0.150023	ND	528	ND	Only in Pb1		PBANKA_1012500 - leucine-rich repeat protein	0.158683	0.124012	528	549	-21
PBANKA_1115800 - conserved Plasmodium protein, unknown function	0.149792	ND	529	ND	Only in Pb1		PBANKA_1115800 - conserved Plasmodium protein, unknown function	0.149792	ND	529	ND	Only in Pb1		PBANKA_1310500 - conserved Plasmodium protein, unknown function	0.157685	0.153162	529	464	65
PBANKA_0508500 - ATP synthase-associated protein, putative	0.149561	ND	530	ND	Only in Pb1		PBANKA_0508500 - ATP synthase-associated protein, putative	0.149561	ND	530	ND	Only in Pb1		PBANKA_1358300 - conserved Plasmodium protein, unknown function	0.157685	0.176877	530	401	129
PBANKA_1208500 - PI31 domain-containing protein, putative	0.149561	ND	531	ND	Only in Pb1		PBANKA_1208500 - PI31 domain-containing protein, putative	0.149561	ND	531	ND	Only in Pb1		PBANKA_1364800 - ABC transporter B family member 6, putative	0.157685	0.162055	531	449	82
PBANKA_0506000 - schizont egress antigen-1	0.14933	ND	532	ND	Only in Pb1		PBANKA_0506000 - schizont egress antigen-1	0.14933	0.115613	532	581	-49		PBANKA_1330800 - DNA/RNA-binding protein KIN17, putative	0.157186	0.13587	532	517	15
PBANKA_1033000 - conserved Plasmodium protein, unknown function	0.14933	ND	533	ND	Only in Pb1		PBANKA_1033000 - conserved Plasmodium protein, unknown function	0.14933	0.123518	533	550	-17		PBANKA_0111900 - conserved Plasmodium protein, unknown function	0.156687	0.141304	533	500	33
PBANKA_1242300 - Hsc70-interacting protein, putative	0.149098	0.161677	534	517	17		PBANKA_1242300 - Hsc70-interacting protein, putative	0.149098	0.137846	534	511	23		PBANKA_1241700 - transmembrane emp24 domain-containing protein, putative	0.156687	0.130929	534	534	0
PBANKA_1446600 - WD repeat-containing protein, putative	0.149098	0.135729	535	594	-59		PBANKA_1446600 - WD repeat-containing protein, putative	0.149098	0.12253	535	556	-21		PBANKA_1031100 - plastid replication-repair enzyme, putative	0.156188	0.131423	535	532	3
PBANKA_1229100 - pre-mRNA-splicing factor CWF7, putative	0.148405	0.231038	536	331	205		PBANKA_1229100 - pre-mRNA-splicing factor CWF7, putative	0.148405	0.197628	536	348	188		PBANKA_1308500 - shikimate dehydrogenase, putative	0.156188	ND	536	ND	Only in Pb2
PBANKA_1308800 - prolyl hydroxylase-like protein, putative	0.147943	ND	537	ND	Only in Pb1		PBANKA_1308800 - prolyl hydroxylase-like protein, putative	0.147943	ND	537	ND	Only in Pb1		PBANKA_1002200 - 6-cysteine protein P52	0.155689	ND	537	ND	Only in Pb2
PBANKA_1433300 - conserved Plasmodium protein, unknown function	0.14748	ND	538	ND	Only in Pb1		PBANKA_1433300 - conserved Plasmodium protein, unknown function	0.14748	ND	538	ND	Only in Pb1		PBANKA_1120000 - conserved Plasmodium protein, unknown function	0.155689	0.12253	538	553	-15
PBANKA_0931300 - dipeptidyl aminopeptidase 1, putative	0.147249	0.147705	539	566	-27		PBANKA_0931300 - dipeptidyl aminopeptidase 1, putative	0.147249	0.127964	539	540	-1		PBANKA_0605700 - small subunit rRNA processing factor, putative	0.15519	0.188241	539	364	175
PBANKA_0928200 - conserved protein, unknown function	0.147018	0.307884	540	217	323		PBANKA_0928200 - conserved protein, unknown function	0.147018	0.291008	540	204	336		PBANKA_0829800 - transcription initiation factor TFIID subunit 7, putative	0.15519	ND	540	ND	Only in Pb2
PBANKA_1458300 - kinesin-13, putative	0.146093	0.221557	541	357	184		PBANKA_1458300 - kinesin-13, putative	0.146093	0.205534	541	331	210		PBANKA_1023800 - conserved Plasmodium protein, unknown function	0.154192	0.153162	541	463	78
PBANKA_1122100 - ferredoxin--NADP reductase, putative	0.145862	ND	542	ND	Only in Pb1		PBANKA_1122100 - ferredoxin--NADP reductase, putative	0.145862	0.0928854	542	653	-111		PBANKA_1411300 - eukaryotic translation initation factor 4 gamma, putative	0.154192	ND	542	ND	Only in Pb2
PBANKA_1330200 - conserved Plasmodium protein, unknown function	0.145631	0.192116	543	431	112		PBANKA_1330200 - conserved Plasmodium protein, unknown function	0.145631	0.181818	543	382	161		PBANKA_1227100 - U3 small nucleolar RNA-associated protein 14, putative	0.153693	0.137846	543	509	34
PBANKA_1426300 - ER membrane protein complex subunit 1, putative	0.145631	ND	544	ND	Only in Pb1		PBANKA_1426300 - ER membrane protein complex subunit 1, putative	0.145631	ND	544	ND	Only in Pb1		PBANKA_0923500 - ribosome biogenesis regulatory protein, putative	0.152695	0.132411	544	528	16
PBANKA_1432000 - signal recognition particle subunit SRP19, putative	0.145631	0.243014	545	305	240		PBANKA_1432000 - signal recognition particle subunit SRP19, putative	0.145631	0.244071	545	265	280		PBANKA_1359300 - VPS13 domain-containing protein, putative	0.152695	0.125	545	547	-2
PBANKA_MIT03500 - unspecified product	0.145631	0.271956	546	274	272		PBANKA_MIT03500 - unspecified product	0.145631	0.228755	546	289	257		PBANKA_0308700 - pseudouridine synthase, putative	0.152196	0.134881	546	520	26
PBANKA_1437300 - endoplasmin, putative	0.1454	0.127246	547	624	-77		PBANKA_1437300 - endoplasmin, putative	0.1454	ND	547	ND	Only in Pb1		PBANKA_1432700 - meiotic recombination protein SPO11, putative	0.152196	0.0805336	547	689	-142
PBANKA_0941800 - histone H2B, putative	0.145169	0.160679	548	520	28		PBANKA_0941800 - histone H2B, putative	0.145169	0.137352	548	512	36		PBANKA_1406200 - TOM1-like protein, putative	0.151697	0.166008	548	433	115
PBANKA_1221600 - cell division cycle ATPase, putative	0.144938	0.198104	549	412	137		PBANKA_1221600 - cell division cycle ATPase, putative	0.144938	0.163043	549	448	101		PBANKA_0501800 - myosin essential light chain ELC, putative	0.151198	ND	549	ND	Only in Pb2
PBANKA_1444600 - conserved Plasmodium protein, unknown function	0.144938	0.16517	550	505	45		PBANKA_1444600 - conserved Plasmodium protein, unknown function	0.144938	0.103755	550	627	-77		PBANKA_1105300 - conserved Plasmodium protein, unknown function	0.151198	0.143281	550	495	55
PBANKA_1106500 - rhomboid protease ROM4	0.144244	ND	551	ND	Only in Pb1		PBANKA_1106500 - rhomboid protease ROM4	0.144244	ND	551	ND	Only in Pb1		PBANKA_1445700 - conserved Plasmodium protein, unknown function	0.151198	0.150198	551	476	75
PBANKA_0605600 - conserved Plasmodium protein, unknown function	0.144013	0.107784	552	689	-137		PBANKA_0605600 - conserved Plasmodium protein, unknown function	0.144013	0.0978261	552	642	-90		PBANKA_0615800 - exported serine/threonine protein kinase	0.150699	0.146739	552	486	66
PBANKA_0607300 - zinc finger protein, putative	0.143782	0.146707	553	570	-17		PBANKA_0607300 - zinc finger protein, putative	0.143782	ND	553	ND	Only in Pb1		PBANKA_1213000 - transcriptional coactivator ADA2, putative	0.150699	0.126976	553	541	12
PBANKA_1106100 - conserved Plasmodium protein, unknown function	0.143551	0.184132	554	456	98		PBANKA_1106100 - conserved Plasmodium protein, unknown function	0.143551	0.16502	554	440	114		PBANKA_1222900 - 26S proteasome regulatory subunit RPN10, putative	0.150699	0.13587	554	516	38
PBANKA_1461600 - conserved Plasmodium protein, unknown function	0.143319	0.169162	555	494	61		PBANKA_1461600 - conserved Plasmodium protein, unknown function	0.143319	0.174901	555	409	146		PBANKA_0938900 - IWS1-like protein, putative	0.149701	0.132905	555	526	29
PBANKA_0417900 - nucleoporin NUP138	0.142857	ND	556	ND	Only in Pb1		PBANKA_0417900 - nucleoporin NUP138	0.142857	ND	556	ND	Only in Pb1		PBANKA_1016300 - proliferation-associated protein 2g4, putative	0.149701	0.16749	556	428	128
PBANKA_0910200 - protein phosphatase PPM2	0.142857	ND	557	ND	Only in Pb1		PBANKA_0910200 - protein phosphatase PPM2	0.142857	ND	557	ND	Only in Pb1		PBANKA_1214400 - conserved Plasmodium protein, unknown function	0.149701	0.135375	557	519	38
PBANKA_0601600 - conserved protein, unknown function	0.142626	0.326347	558	199	359		PBANKA_0601600 - conserved protein, unknown function	0.142626	0.291502	558	203	355		PBANKA_1033400 - aldo-keto reductase, putative	0.149202	0.131423	558	533	25
PBANKA_0902100 - sporozoite and liver stage asparagine-rich protein	0.142395	0.275449	559	272	287		PBANKA_0902100 - sporozoite and liver stage asparagine-rich protein	0.142395	0.260375	559	243	316		PBANKA_1401600 - methyltransferase, putative	0.149202	ND	559	ND	Only in Pb2
PBANKA_1455300 - tetratricopeptide repeat protein, putative	0.142395	ND	560	ND	Only in Pb1		PBANKA_1455300 - tetratricopeptide repeat protein, putative	0.142395	ND	560	ND	Only in Pb1		PBANKA_MIT03100 - unspecified product	0.149202	ND	560	ND	Only in Pb2
PBANKA_1006800 - protein SOF1, putative	0.142164	ND	561	ND	Only in Pb1		PBANKA_1006800 - protein SOF1, putative	0.142164	ND	561	ND	Only in Pb1		PBANKA_0701900 - GPI-anchored micronemal antigen, putative	0.148703	0.116601	561	579	-18
PBANKA_1455000 - mitochondrial carrier protein, putative	0.142164	ND	562	ND	Only in Pb1		PBANKA_1455000 - mitochondrial carrier protein, putative	0.142164	ND	562	ND	Only in Pb1		PBANKA_0401800 - HAD superfamily protein, putative	0.148204	ND	562	ND	Only in Pb2
PBANKA_0513000 - inner membrane complex protein 1m, putative	0.141701	0.171657	563	487	76		PBANKA_0513000 - inner membrane complex protein 1m, putative	0.141701	0.129941	563	536	27		PBANKA_1345800 - RNA-binding protein, putative	0.148204	0.15168	563	470	93
PBANKA_1124100 - conserved Plasmodium protein, unknown function	0.141701	0.28992	564	245	319		PBANKA_1124100 - conserved Plasmodium protein, unknown function	0.141701	0.277174	564	217	347		PBANKA_0515400 - conserved Plasmodium protein, unknown function	0.147705	ND	564	ND	Only in Pb2
PBANKA_1117500 - ribosomal protein L27a, putative	0.14147	0.270958	565	275	290		PBANKA_1117500 - ribosomal protein L27a, putative	0.14147	0.176877	565	399	166		PBANKA_0716600 - acylated pleckstrin-homology domain-containing protein, putative	0.147705	0.143281	565	494	71
PBANKA_0717300 - cdc2-related protein kinase 3	0.140314	ND	566	ND	Only in Pb1		PBANKA_0717300 - cdc2-related protein kinase 3	0.140314	0.126482	566	542	24		PBANKA_0931300 - dipeptidyl aminopeptidase 1, putative	0.147705	0.127964	566	540	26
PBANKA_1018800 - conserved Plasmodium protein, unknown function	0.140083	ND	567	ND	Only in Pb1		PBANKA_1018800 - conserved Plasmodium protein, unknown function	0.140083	0.113142	567	594	-27		PBANKA_0823700 - conserved Plasmodium protein, unknown function	0.147206	0.120059	567	566	1
PBANKA_1212000 - conserved Plasmodium protein, unknown function	0.139852	0.120758	568	639	-71		PBANKA_1212000 - conserved Plasmodium protein, unknown function	0.139852	ND	568	ND	Only in Pb1		PBANKA_0108800 - histone H3, putative	0.146707	ND	568	ND	Only in Pb2
PBANKA_0210800 - conserved Plasmodium protein, unknown function	0.139621	ND	569	ND	Only in Pb1		PBANKA_0210800 - conserved Plasmodium protein, unknown function	0.139621	ND	569	ND	Only in Pb1		PBANKA_0210500 - conserved Plasmodium protein, unknown function	0.146707	0.148221	569	479	90
PBANKA_0212700 - RING zinc finger protein, putative	0.13939	0.219062	570	363	207		PBANKA_0212700 - RING zinc finger protein, putative	0.13939	0.165514	570	435	135		PBANKA_0607300 - zinc finger protein, putative	0.146707	ND	570	ND	Only in Pb2
PBANKA_0308500 - tyrosine kinase-like protein, putative	0.13939	0.196108	571	417	154		PBANKA_0308500 - tyrosine kinase-like protein, putative	0.13939	0.189229	571	361	210		PBANKA_0703400 - conserved Plasmodium protein, unknown function	0.145709	0.131423	571	531	40
PBANKA_1208200 - kinesin-4, putative	0.13939	0.129242	572	622	-50		PBANKA_1208200 - kinesin-4, putative	0.13939	0.133399	572	525	47		PBANKA_1416300 - 40S ribosomal protein S19, putative	0.145709	ND	572	ND	Only in Pb2
PBANKA_1406200 - TOM1-like protein, putative	0.138696	0.151697	573	548	25		PBANKA_1406200 - TOM1-like protein, putative	0.138696	0.166008	573	433	140		PBANKA_0313400 - autophagy-related protein 11, putative	0.144711	0.146245	573	489	84
PBANKA_1445700 - conserved Plasmodium protein, unknown function	0.138696	0.151198	574	551	23		PBANKA_1445700 - conserved Plasmodium protein, unknown function	0.138696	0.150198	574	476	98		PBANKA_0504200 - RNA-binding protein 34, putative	0.144711	0.132411	574	527	47
PBANKA_0403400 - conserved protein, unknown function	0.138465	ND	575	ND	Only in Pb1		PBANKA_0403400 - conserved protein, unknown function	0.138465	0.0978261	575	641	-66		PBANKA_1217400 - conserved Plasmodium protein, unknown function	0.144212	0.139328	575	506	69
PBANKA_0904700 - 60S ribosomal protein L41, putative	0.138234	0.173154	576	480	96		PBANKA_0904700 - 60S ribosomal protein L41, putative	0.138234	ND	576	ND	Only in Pb1		PBANKA_0702400 - conserved protein, unknown function	0.143214	ND	576	ND	Only in Pb2
PBANKA_1362600 - GPN-loop GTPase, putative	0.138234	0.134232	577	598	-21		PBANKA_1362600 - GPN-loop GTPase, putative	0.138234	ND	577	ND	Only in Pb1		PBANKA_0819900 - nucleosome assembly protein	0.143214	ND	577	ND	Only in Pb2
PBANKA_1102900 - conserved Plasmodium protein, unknown function	0.138003	0.115269	578	663	-85		PBANKA_1102900 - conserved Plasmodium protein, unknown function	0.138003	ND	578	ND	Only in Pb1		PBANKA_1204900 - conserved Plasmodium protein, unknown function	0.143214	0.107708	578	611	-33
PBANKA_0617200 - 40S ribosomal protein S10, putative	0.137309	0.141218	579	583	-4		PBANKA_0617200 - 40S ribosomal protein S10, putative	0.137309	0.110672	579	600	-21		PBANKA_1309000 - ATP-dependent RNA helicase MAK5, putative	0.142715	ND	579	ND	Only in Pb2
PBANKA_0930300 - GTP-binding nuclear protein RAN/TC4, putative	0.137309	ND	580	ND	Only in Pb1		PBANKA_0930300 - GTP-binding nuclear protein RAN/TC4, putative	0.137309	ND	580	ND	Only in Pb1		PBANKA_1353000 - conserved Plasmodium protein, unknown function	0.142715	0.119071	580	569	11
PBANKA_1347200 - nucleotidyltransferase, putative	0.137309	ND	581	ND	Only in Pb1		PBANKA_1347200 - nucleotidyltransferase, putative	0.137309	0.115119	581	585	-4		PBANKA_0309600 - SRR1-like protein	0.141717	0.125494	581	544	37
PBANKA_0608800 - conserved Plasmodium protein, unknown function	0.136616	0.201098	582	402	180		PBANKA_0608800 - conserved Plasmodium protein, unknown function	0.136616	0.185771	582	369	213		PBANKA_0709600 - conserved protein, unknown function	0.141717	0.152174	582	467	115
PBANKA_0819900 - nucleosome assembly protein	0.136385	0.143214	583	577	6		PBANKA_0819900 - nucleosome assembly protein	0.136385	ND	583	ND	Only in Pb1		PBANKA_0617200 - 40S ribosomal protein S10, putative	0.141218	0.110672	583	600	-17
PBANKA_1208400 - ribosomal protein L43, mitochondrial, putative	0.136153	0.225549	584	346	238		PBANKA_1208400 - ribosomal protein L43, mitochondrial, putative	0.136153	0.207016	584	327	257		PBANKA_0715800 - 50S ribosomal protein L10, putative	0.140719	ND	584	ND	Only in Pb2
PBANKA_0829800 - transcription initiation factor TFIID subunit 7, putative	0.13546	0.15519	585	540	45		PBANKA_0829800 - transcription initiation factor TFIID subunit 7, putative	0.13546	ND	585	ND	Only in Pb1		PBANKA_0939000 - mechanosensitive ion channel protein, putative	0.140719	0.128953	585	538	47
PBANKA_1015800 - conserved Plasmodium protein, unknown function	0.135229	0.186627	586	449	137		PBANKA_1015800 - conserved Plasmodium protein, unknown function	0.135229	0.15168	586	468	118		PBANKA_1309400 - RNA-binding protein, putative	0.140719	0.15168	586	469	117
PBANKA_1343400 - conserved Plasmodium protein, unknown function	0.135229	0.322854	587	202	385		PBANKA_1343400 - conserved Plasmodium protein, unknown function	0.135229	0.301877	587	191	396		PBANKA_0403600 - conserved Plasmodium protein, unknown function	0.138723	0.12253	587	552	35
PBANKA_1450800 - conserved Plasmodium protein, unknown function	0.135229	0.162176	588	516	72		PBANKA_1450800 - conserved Plasmodium protein, unknown function	0.135229	ND	588	ND	Only in Pb1		PBANKA_0821900 - ubiquitin-conjugating enzyme E2, putative	0.138723	0.114625	588	588	0
PBANKA_1115900 - conserved Plasmodium protein, unknown function	0.134998	0.111277	589	672	-83		PBANKA_1115900 - conserved Plasmodium protein, unknown function	0.134998	ND	589	ND	Only in Pb1		PBANKA_1038000 - cytochrome c, putative	0.138723	ND	589	ND	Only in Pb2
PBANKA_1211500 - U3 small nucleolar RNA-associated protein 13, putative	0.134998	ND	590	ND	Only in Pb1		PBANKA_1211500 - U3 small nucleolar RNA-associated protein 13, putative	0.134998	0.108202	590	608	-18		PBANKA_0606600 - conserved Plasmodium protein, unknown function	0.138224	0.152668	590	466	124
PBANKA_0721000 - conserved protein, unknown function	0.134767	ND	591	ND	Only in Pb1		PBANKA_0721000 - conserved protein, unknown function	0.134767	ND	591	ND	Only in Pb1		PBANKA_1401000 - conserved Plasmodium protein, unknown function	0.137226	ND	591	ND	Only in Pb2
PBANKA_1227000 - filament assembling protein, putative	0.134073	ND	592	ND	Only in Pb1		PBANKA_1227000 - filament assembling protein, putative	0.134073	0.12253	592	555	37		PBANKA_0813500 - SAP domain-containing protein, putative	0.136228	0.120059	592	564	28
PBANKA_0507200 - conserved Plasmodium protein, unknown function	0.133842	0.0903194	593	743	-150		PBANKA_0507200 - conserved Plasmodium protein, unknown function	0.133842	0.104743	593	624	-31		PBANKA_0617600 - pre-rRNA-processing protein ESF2, putative	0.135729	0.136364	593	514	79
PBANKA_0702500 - leucine--tRNA ligase, putative	0.133611	0.119261	594	643	-49		PBANKA_0702500 - leucine--tRNA ligase, putative	0.133611	0.117095	594	576	18		PBANKA_1446600 - WD repeat-containing protein, putative	0.135729	0.12253	594	556	38
PBANKA_0915300 - conserved Plasmodium protein, unknown function	0.133611	0.210579	595	386	209		PBANKA_0915300 - conserved Plasmodium protein, unknown function	0.133611	0.180336	595	385	210		PBANKA_1112900 - conserved Plasmodium protein, unknown function	0.134731	0.155138	595	460	135
PBANKA_1031100 - plastid replication-repair enzyme, putative	0.133611	0.156188	596	535	61		PBANKA_1031100 - plastid replication-repair enzyme, putative	0.133611	0.131423	596	532	64		PBANKA_1234200 - 40S ribosomal protein S24, putative	0.134731	0.0938735	596	651	-55
PBANKA_1348300 - U3 small nucleolar RNA-associated protein 4, putative	0.132917	0.131737	597	609	-12		PBANKA_1348300 - U3 small nucleolar RNA-associated protein 4, putative	0.132917	ND	597	ND	Only in Pb1		PBANKA_1351000 - 1-deoxy-D-xylulose 5-phosphate synthase, putative	0.134232	ND	597	ND	Only in Pb2
PBANKA_0822500 - tetratricopeptide repeat protein, putative	0.132686	0.434132	598	118	480		PBANKA_0822500 - tetratricopeptide repeat protein, putative	0.132686	0.396245	598	118	480		PBANKA_1362600 - GPN-loop GTPase, putative	0.134232	ND	598	ND	Only in Pb2
PBANKA_1028500 - conserved Plasmodium protein, unknown function	0.132455	0.166168	599	500	99		PBANKA_1028500 - conserved Plasmodium protein, unknown function	0.132455	0.149704	599	477	122		PBANKA_0506700 - citrate synthase, mitochondrial, putative	0.133234	0.118577	599	570	29
PBANKA_1003400 - lysine decarboxylase, putative	0.132224	0.0743513	600	803	-203		PBANKA_1003400 - lysine decarboxylase, putative	0.132224	0.0676877	600	726	-126		PBANKA_1123500 - SNF2 helicase, putative	0.133234	0.117095	600	578	22
PBANKA_0924300 - endoplasmic reticulum oxidoreductin, putative	0.131993	0.226547	601	340	261		PBANKA_0924300 - endoplasmic reticulum oxidoreductin, putative	0.131993	0.187747	601	366	235		PBANKA_1240000 - structural maintenance of chromosomes protein 6, putative	0.133234	ND	601	ND	Only in Pb2
PBANKA_1314700 - conserved Plasmodium protein, unknown function	0.131993	ND	602	ND	Only in Pb1		PBANKA_1314700 - conserved Plasmodium protein, unknown function	0.131993	0.11166	602	597	5		PBANKA_0604600 - conserved protein, unknown function	0.132735	0.133893	602	523	79
PBANKA_1323400 - bax inhibitor 1, putative	0.131993	0.213074	603	380	223		PBANKA_1323400 - bax inhibitor 1, putative	0.131993	ND	603	ND	Only in Pb1		PBANKA_1403500 - MCL1 domain-containing protein, putative	0.132735	0.132411	603	530	73
PBANKA_0607700 - telomere repeat-binding zinc finger protein, putative	0.131761	0.277944	604	265	339		PBANKA_0607700 - telomere repeat-binding zinc finger protein, putative	0.131761	0.277668	604	215	389		PBANKA_0413700 - conserved Plasmodium protein, unknown function	0.132236	0.170455	604	417	187
PBANKA_0615800 - exported serine/threonine protein kinase	0.131761	0.150699	605	552	53		PBANKA_0615800 - exported serine/threonine protein kinase	0.131761	0.146739	605	486	119		PBANKA_1228100 - AP2 domain transcription factor, putative	0.132236	0.137846	605	510	95
PBANKA_1105700 - 60S ribosomal subunit protein L24, putative	0.13153	ND	606	ND	Only in Pb1		PBANKA_1105700 - 60S ribosomal subunit protein L24, putative	0.13153	0.107213	606	612	-6		PBANKA_1345100 - conserved Plasmodium protein, unknown function	0.132236	0.136364	606	515	91
PBANKA_0933300 - RAP protein, putative	0.131299	ND	607	ND	Only in Pb1		PBANKA_0933300 - RAP protein, putative	0.131299	ND	607	ND	Only in Pb1		PBANKA_1428000 - conserved protein, unknown function	0.132236	0.114625	607	589	18
PBANKA_1113900 - conserved Plasmodium protein, unknown function	0.131299	0.171657	608	488	120		PBANKA_1113900 - conserved Plasmodium protein, unknown function	0.131299	0.157609	608	452	156		PBANKA_1428700 - eukaryotic translation initiation factor 3 subunit A, putative	0.132236	0.117589	608	574	34
PBANKA_1215800 - conserved Plasmodium protein, unknown function	0.131299	0.101796	609	708	-99		PBANKA_1215800 - conserved Plasmodium protein, unknown function	0.131299	ND	609	ND	Only in Pb1		PBANKA_1348300 - U3 small nucleolar RNA-associated protein 4, putative	0.131737	ND	609	ND	Only in Pb2
PBANKA_1344100 - myosin F, putative	0.131299	ND	610	ND	Only in Pb1		PBANKA_1344100 - myosin F, putative	0.131299	ND	610	ND	Only in Pb1		PBANKA_1432900 - GTP-binding protein EngA, putative	0.131737	0.125988	610	543	67
PBANKA_1438300 - phospholipid-transporting ATPase, putative	0.131299	0.12475	611	631	-20		PBANKA_1438300 - phospholipid-transporting ATPase, putative	0.131299	0.114625	611	591	20		PBANKA_1446300 - pre-mRNA-splicing factor ATP-dependent RNA helicase PRP2, putative	0.131737	0.100791	611	633	-22
PBANKA_0615500 - conserved Plasmodium protein, unknown function	0.131068	ND	612	ND	Only in Pb1		PBANKA_0615500 - conserved Plasmodium protein, unknown function	0.131068	ND	612	ND	Only in Pb1		PBANKA_0203900 - rRNA biogenesis protein RRP36, putative	0.131238	0.128953	612	537	75
PBANKA_0820900 - long chain fatty acid elongation enzyme, putative	0.131068	ND	613	ND	Only in Pb1		PBANKA_0820900 - long chain fatty acid elongation enzyme, putative	0.131068	ND	613	ND	Only in Pb1		PBANKA_0717900 - RNA-binding protein, putative	0.131238	ND	613	ND	Only in Pb2
PBANKA_1346700 - 60S ribosomal protein L23, putative	0.130374	0.0853293	614	764	-150		PBANKA_1346700 - 60S ribosomal protein L23, putative	0.130374	0.06917	614	723	-109		PBANKA_0309700 - multidrug efflux pump, putative	0.130739	0.129941	614	535	79
PBANKA_0712400 - rRNA-processing protein FCF1, putative	0.130143	0.211577	615	384	231		PBANKA_0712400 - rRNA-processing protein FCF1, putative	0.130143	0.128458	615	539	76		PBANKA_1013500 - large subunit GTPase 1, putative	0.130739	ND	615	ND	Only in Pb2
PBANKA_0929600 - nucleolar protein 56, putative	0.130143	ND	616	ND	Only in Pb1		PBANKA_0929600 - nucleolar protein 56, putative	0.130143	ND	616	ND	Only in Pb1		PBANKA_1201000 - conserved Plasmodium protein, unknown function	0.130739	ND	616	ND	Only in Pb2
PBANKA_1446300 - pre-mRNA-splicing factor ATP-dependent RNA helicase PRP2, putative	0.130143	0.131737	617	611	6		PBANKA_1446300 - pre-mRNA-splicing factor ATP-dependent RNA helicase PRP2, putative	0.130143	0.100791	617	633	-16		PBANKA_0503200 - eukaryotic translation initiation factor subunit eIF2A, putative	0.13024	ND	617	ND	Only in Pb2
PBANKA_0411600 - conserved Plasmodium protein, unknown function	0.129912	0.0868263	618	757	-139		PBANKA_0411600 - conserved Plasmodium protein, unknown function	0.129912	ND	618	ND	Only in Pb1		PBANKA_1225100 - conserved Plasmodium protein, unknown function	0.129741	0.122036	618	558	60
PBANKA_0819500 - ATP-dependent DNA helicase Q1, putative	0.129912	ND	619	ND	Only in Pb1		PBANKA_0819500 - ATP-dependent DNA helicase Q1, putative	0.129912	ND	619	ND	Only in Pb1		PBANKA_1236200 - conserved Plasmodium protein, unknown function	0.129741	0.0879447	619	673	-54
PBANKA_1120000 - conserved Plasmodium protein, unknown function	0.129912	0.155689	620	538	82		PBANKA_1120000 - conserved Plasmodium protein, unknown function	0.129912	0.12253	620	553	67		PBANKA_0706000 - Fe-S cluster assembly protein DRE2, putative	0.129242	ND	620	ND	Only in Pb2
PBANKA_1345300 - DnaJ protein, putative	0.129912	ND	621	ND	Only in Pb1		PBANKA_1345300 - DnaJ protein, putative	0.129912	ND	621	ND	Only in Pb1		PBANKA_1010900 - protein kinase, putative	0.129242	0.11166	621	596	25
PBANKA_0807700 - kinesin-5, putative	0.128294	0.197605	622	413	209		PBANKA_0807700 - kinesin-5, putative	0.128294	0.192194	622	355	267		PBANKA_1208200 - kinesin-4, putative	0.129242	0.133399	622	525	97
PBANKA_1001700 - conserved Plasmodium protein, unknown function	0.128063	ND	623	ND	Only in Pb1		PBANKA_1001700 - conserved Plasmodium protein, unknown function	0.128063	ND	623	ND	Only in Pb1		PBANKA_1402600 - DNA ligase I, putative	0.128743	0.118083	623	573	50
PBANKA_1315600 - ribosome biogenesis protein TSR1, putative	0.127601	0.119261	624	645	-21		PBANKA_1315600 - ribosome biogenesis protein TSR1, putative	0.127601	ND	624	ND	Only in Pb1		PBANKA_1437300 - endoplasmin, putative	0.127246	ND	624	ND	Only in Pb2
PBANKA_0609900 - heat shock protein DNAJ homologue Pfj4, putative	0.127138	ND	625	ND	Only in Pb1		PBANKA_0609900 - heat shock protein DNAJ homologue Pfj4, putative	0.127138	ND	625	ND	Only in Pb1		PBANKA_0522100 - conserved Plasmodium protein, unknown function	0.126747	0.110178	625	604	21
PBANKA_1452500 - conserved Plasmodium protein, unknown function	0.127138	0.170659	626	491	135		PBANKA_1452500 - conserved Plasmodium protein, unknown function	0.127138	0.150692	626	473	153		PBANKA_0812300 - conserved Plasmodium protein, unknown function	0.126747	ND	626	ND	Only in Pb2
PBANKA_0110500 - leucine-rich repeat protein	0.126907	0.330838	627	194	433		PBANKA_0110500 - leucine-rich repeat protein	0.126907	0.176383	627	402	225		PBANKA_1222500 - plasmepsin X, putative	0.125749	0.110672	627	603	24
PBANKA_1114500 - conserved Plasmodium protein, unknown function	0.126907	ND	628	ND	Only in Pb1		PBANKA_1114500 - conserved Plasmodium protein, unknown function	0.126907	ND	628	ND	Only in Pb1		PBANKA_1222800 - tyrosine--tRNA ligase, putative	0.125749	0.103755	628	626	2
PBANKA_0203500 - selenocysteine-specific elongation factor, putative	0.126676	ND	629	ND	Only in Pb1		PBANKA_0203500 - selenocysteine-specific elongation factor, putative	0.126676	ND	629	ND	Only in Pb1		PBANKA_0611800 - N-acetyltransferase, GNAT family, putative	0.12475	ND	629	ND	Only in Pb2
PBANKA_1206000 - conserved Plasmodium protein, unknown function	0.126445	ND	630	ND	Only in Pb1		PBANKA_1206000 - conserved Plasmodium protein, unknown function	0.126445	0.16502	630	441	189		PBANKA_1335400 - histone deacetylase, putative	0.12475	0.120553	630	563	67
PBANKA_1340100 - L-lactate dehydrogenase	0.126445	0.439621	631	115	516		PBANKA_1340100 - L-lactate dehydrogenase	0.126445	0.210968	631	319	312		PBANKA_1438300 - phospholipid-transporting ATPase, putative	0.12475	0.114625	631	591	40
PBANKA_1012600 - conserved Plasmodium protein, unknown function	0.126214	ND	632	ND	Only in Pb1		PBANKA_1012600 - conserved Plasmodium protein, unknown function	0.126214	ND	632	ND	Only in Pb1		PBANKA_1034500 - conserved protein, unknown function	0.124251	0.120059	632	567	65
PBANKA_1412200 - conserved Plasmodium protein, unknown function	0.125982	ND	633	ND	Only in Pb1		PBANKA_1412200 - conserved Plasmodium protein, unknown function	0.125982	ND	633	ND	Only in Pb1		PBANKA_1019500 - 60S ribosomal protein L5, putative	0.123752	0.14081	633	503	130
PBANKA_0801200 - erythrocyte membrane-associated antigen, putative	0.125751	ND	634	ND	Only in Pb1		PBANKA_0801200 - erythrocyte membrane-associated antigen, putative	0.125751	ND	634	ND	Only in Pb1		PBANKA_0914200 - conserved Plasmodium protein, unknown function	0.123253	ND	634	ND	Only in Pb2
PBANKA_0823100 - S-adenosylmethionine synthetase, putative	0.125289	ND	635	ND	Only in Pb1		PBANKA_0823100 - S-adenosylmethionine synthetase, putative	0.125289	ND	635	ND	Only in Pb1		PBANKA_1016000 - heme/steroid binding domain containing protein, putative	0.123253	ND	635	ND	Only in Pb2
PBANKA_0720800 - RNA-binding protein NOB1, putative	0.125058	0.209581	636	387	249		PBANKA_0720800 - RNA-binding protein NOB1, putative	0.125058	0.187253	636	368	268		PBANKA_0522000 - conserved Plasmodium protein, unknown function	0.122754	ND	636	ND	Only in Pb2
PBANKA_1309000 - ATP-dependent RNA helicase MAK5, putative	0.124595	0.142715	637	579	58		PBANKA_1309000 - ATP-dependent RNA helicase MAK5, putative	0.124595	ND	637	ND	Only in Pb1		PBANKA_1211800 - conserved Plasmodium protein, unknown function	0.122754	0.116107	637	580	57
PBANKA_1330100 - 60S ribosome subunit biogenesis protein NIP7, putative	0.124595	0.110279	638	681	-43		PBANKA_1330100 - 60S ribosome subunit biogenesis protein NIP7, putative	0.124595	ND	638	ND	Only in Pb1		PBANKA_0917700 - methyltransferase, putative	0.120758	0.110672	638	602	36
PBANKA_0917700 - methyltransferase, putative	0.124364	0.120758	639	638	1		PBANKA_0917700 - methyltransferase, putative	0.124364	0.110672	639	602	37		PBANKA_1212000 - conserved Plasmodium protein, unknown function	0.120758	ND	639	ND	Only in Pb2
PBANKA_1225900 - conserved Plasmodium protein, unknown function	0.124364	0.364271	640	163	477		PBANKA_1225900 - conserved Plasmodium protein, unknown function	0.124364	0.352767	640	141	499		PBANKA_0305400 - conserved Plasmodium protein, unknown function	0.120259	ND	640	ND	Only in Pb2
PBANKA_1133800 - DNA helicase, putative	0.124133	ND	641	ND	Only in Pb1		PBANKA_1133800 - DNA helicase, putative	0.124133	ND	641	ND	Only in Pb1		PBANKA_1241500 - conserved protein, unknown function	0.120259	0.105731	641	619	22
PBANKA_1337500 - conserved Plasmodium protein, unknown function	0.124133	ND	642	ND	Only in Pb1		PBANKA_1337500 - conserved Plasmodium protein, unknown function	0.124133	0.146739	642	488	154		PBANKA_1411500 - conserved Plasmodium protein, unknown function	0.11976	0.0963439	642	645	-3
PBANKA_1415000 - pre-mRNA-processing factor 40, putative	0.123902	0.0893214	643	750	-107		PBANKA_1415000 - pre-mRNA-processing factor 40, putative	0.123902	ND	643	ND	Only in Pb1		PBANKA_0702500 - leucine--tRNA ligase, putative	0.119261	0.117095	643	576	67
PBANKA_0820700 - TLD domain-containing protein	0.12344	ND	644	ND	Only in Pb1		PBANKA_0820700 - TLD domain-containing protein	0.12344	0.120059	644	565	79		PBANKA_1024311 - signal recognition particle RNA	0.119261	0.0918972	644	658	-14
PBANKA_0310600 - conserved protein, unknown function	0.123209	ND	645	ND	Only in Pb1		PBANKA_0310600 - conserved protein, unknown function	0.123209	ND	645	ND	Only in Pb1		PBANKA_1315600 - ribosome biogenesis protein TSR1, putative	0.119261	ND	645	ND	Only in Pb2
PBANKA_1335100 - conserved Plasmodium protein, unknown function	0.123209	ND	646	ND	Only in Pb1		PBANKA_1335100 - conserved Plasmodium protein, unknown function	0.123209	ND	646	ND	Only in Pb1		PBANKA_1015600 - apicoplast ribosomal protein L15 precursor, putative	0.118762	0.122036	646	557	89
PBANKA_1015100 - conserved Plasmodium protein, unknown function	0.122515	ND	647	ND	Only in Pb1		PBANKA_1015100 - conserved Plasmodium protein, unknown function	0.122515	ND	647	ND	Only in Pb1		PBANKA_1008600 - conserved Plasmodium protein, unknown function	0.118263	0.0671937	647	729	-82
PBANKA_0600500 - GPN-loop GTPase, putative	0.121822	ND	648	ND	Only in Pb1		PBANKA_0600500 - GPN-loop GTPase, putative	0.121822	ND	648	ND	Only in Pb1		PBANKA_1016500 - WW domain-binding protein 11, putative	0.117764	0.105237	648	621	27
PBANKA_1144800 - conserved protein, unknown function	0.121822	ND	649	ND	Only in Pb1		PBANKA_1144800 - conserved protein, unknown function	0.121822	ND	649	ND	Only in Pb1		PBANKA_1322000 - conserved Plasmodium protein, unknown function	0.117764	0.105237	649	622	27
PBANKA_0613100 - conserved Plasmodium protein, unknown function	0.121359	0.188623	650	445	205		PBANKA_0613100 - conserved Plasmodium protein, unknown function	0.121359	0.194664	650	351	299		PBANKA_0314500 - 40S ribosomal protein S26, putative	0.117265	0.124506	650	548	102
PBANKA_0929900 - heat shock protein 90, putative	0.121359	ND	651	ND	Only in Pb1		PBANKA_0929900 - heat shock protein 90, putative	0.121359	ND	651	ND	Only in Pb1		PBANKA_1222700 - conserved Plasmodium protein, unknown function	0.117265	0.115613	651	583	68
PBANKA_0203000 - chromatin assembly factor 1 protein WD40 domain, putative	0.121128	0.0638723	652	822	-170		PBANKA_0203000 - chromatin assembly factor 1 protein WD40 domain, putative	0.121128	ND	652	ND	Only in Pb1		PBANKA_0502900 - conserved Plasmodium protein, unknown function	0.116766	0.107708	652	609	43
PBANKA_1119000 - conserved Plasmodium protein, unknown function	0.120666	ND	653	ND	Only in Pb1		PBANKA_1119000 - conserved Plasmodium protein, unknown function	0.120666	ND	653	ND	Only in Pb1		PBANKA_1104400 - conserved Plasmodium protein, unknown function	0.116766	0.11413	653	592	61
PBANKA_1352100 - SprT-like domain-containing protein, putative	0.120435	0.173653	654	479	175		PBANKA_1352100 - SprT-like domain-containing protein, putative	0.120435	0.155632	654	458	196		PBANKA_1217600 - histone H2A.Z, putative	0.116766	ND	654	ND	Only in Pb2
PBANKA_0908200 - conserved Plasmodium protein, unknown function	0.119972	0.210579	655	385	270		PBANKA_0908200 - conserved Plasmodium protein, unknown function	0.119972	0.219368	655	301	354		PBANKA_1329800 - AP2 domain transcription factor AP2-SP	0.116766	ND	655	ND	Only in Pb2
PBANKA_1111200 - apical rhoptry neck protein, putative	0.119741	0.0808383	656	782	-126		PBANKA_1111200 - apical rhoptry neck protein, putative	0.119741	0.069664	656	722	-66		PBANKA_1401200 - ATP-dependent RNA helicase DHR1, putative	0.116766	0.0914032	656	660	-4
PBANKA_1357700 - aspartate carbamoyltransferase, putative	0.11951	ND	657	ND	Only in Pb1		PBANKA_1357700 - aspartate carbamoyltransferase, putative	0.11951	ND	657	ND	Only in Pb1		PBANKA_1462200 - protein phosphatase PPM4	0.116766	ND	657	ND	Only in Pb2
PBANKA_1012700 - conserved Plasmodium protein, unknown function	0.118816	0.192615	658	429	229		PBANKA_1012700 - conserved Plasmodium protein, unknown function	0.118816	0.217885	658	306	352		PBANKA_0610900 - HSP40, subfamily A, putative	0.116267	ND	658	ND	Only in Pb2
PBANKA_1231000 - 40S ribosomal protein S11, putative	0.118585	0.111277	659	673	-14		PBANKA_1231000 - 40S ribosomal protein S11, putative	0.118585	ND	659	ND	Only in Pb1		PBANKA_0719300 - bifunctional dihydrofolate reductase-thymidylate synthase, putative	0.116267	0.118577	659	571	88
PBANKA_1017100 - DNA mismatch repair protein MSH2, putative	0.118354	ND	660	ND	Only in Pb1		PBANKA_1017100 - DNA mismatch repair protein MSH2, putative	0.118354	ND	660	ND	Only in Pb1		PBANKA_0908400 - conserved Plasmodium protein, unknown function	0.115768	0.101779	660	630	30
PBANKA_1410600 - GYF domain-containing protein, putative	0.118354	0.267964	661	282	379		PBANKA_1410600 - GYF domain-containing protein, putative	0.118354	0.203557	661	332	329		PBANKA_1117600 - LMBR1 domain-containing protein, putative	0.115768	ND	661	ND	Only in Pb2
PBANKA_1432900 - GTP-binding protein EngA, putative	0.118354	0.131737	662	610	52		PBANKA_1432900 - GTP-binding protein EngA, putative	0.118354	0.125988	662	543	119		PBANKA_1018000 - conserved Plasmodium protein, unknown function	0.115269	0.0849802	662	678	-16
PBANKA_1340500 - conserved Plasmodium protein, unknown function	0.118123	0.110778	663	676	-13		PBANKA_1340500 - conserved Plasmodium protein, unknown function	0.118123	0.0914032	663	659	4		PBANKA_1102900 - conserved Plasmodium protein, unknown function	0.115269	ND	663	ND	Only in Pb2
PBANKA_1412900 - conserved protein, unknown function	0.118123	0.0968064	664	721	-57		PBANKA_1412900 - conserved protein, unknown function	0.118123	ND	664	ND	Only in Pb1		PBANKA_1220400 - conserved protein, unknown function	0.11477	ND	664	ND	Only in Pb2
PBANKA_1228100 - AP2 domain transcription factor, putative	0.117892	0.132236	665	605	60		PBANKA_1228100 - AP2 domain transcription factor, putative	0.117892	0.137846	665	510	155		PBANKA_1426400 - mitochondrial carrier protein, putative	0.11477	0.122036	665	559	106
PBANKA_0502500 - serine/threonine protein phosphatase 8	0.117661	0.0923154	666	739	-73		PBANKA_0502500 - serine/threonine protein phosphatase 8	0.117661	ND	666	ND	Only in Pb1		PBANKA_0835700 - conserved Plasmodium protein, unknown function	0.113772	0.110672	666	601	65
PBANKA_1402500 - condensin complex subunit 2, putative	0.117661	ND	667	ND	Only in Pb1		PBANKA_1402500 - condensin complex subunit 2, putative	0.117661	ND	667	ND	Only in Pb1		PBANKA_0917300 - conserved Plasmodium protein, unknown function	0.113772	ND	667	ND	Only in Pb2
PBANKA_0108000 - mitochondrial cardiolipin synthase, putative	0.117429	ND	668	ND	Only in Pb1		PBANKA_0108000 - mitochondrial cardiolipin synthase, putative	0.117429	ND	668	ND	Only in Pb1		PBANKA_0303400 - RNA-binding protein, putative	0.113273	ND	668	ND	Only in Pb2
PBANKA_0930200 - DNA mismatch repair protein MLH, putative	0.117198	ND	669	ND	Only in Pb1		PBANKA_0930200 - DNA mismatch repair protein MLH, putative	0.117198	ND	669	ND	Only in Pb1		PBANKA_0502300 - tRNA pseudouridine synthase, putative	0.113273	ND	669	ND	Only in Pb2
PBANKA_0108600 - pre-mRNA-splicing factor SLU7, putative	0.116736	ND	670	ND	Only in Pb1		PBANKA_0108600 - pre-mRNA-splicing factor SLU7, putative	0.116736	0.110672	670	598	72		PBANKA_0826000 - ribosomal RNA-processing protein 8, putative	0.113273	0.115613	670	582	88
PBANKA_0312400 - DNA-directed RNA polymerase II subunit RPB2, putative	0.116736	ND	671	ND	Only in Pb1		PBANKA_0312400 - DNA-directed RNA polymerase II subunit RPB2, putative	0.116736	ND	671	ND	Only in Pb1		PBANKA_1235200 - single-stranded DNA-binding protein, putative	0.112774	ND	671	ND	Only in Pb2
PBANKA_1426400 - mitochondrial carrier protein, putative	0.116736	0.11477	672	665	7		PBANKA_1426400 - mitochondrial carrier protein, putative	0.116736	0.122036	672	559	113		PBANKA_1115900 - conserved Plasmodium protein, unknown function	0.111277	ND	672	ND	Only in Pb2
PBANKA_0622300 - kelch domain-containing protein, putative	0.116505	ND	673	ND	Only in Pb1		PBANKA_0622300 - kelch domain-containing protein, putative	0.116505	ND	673	ND	Only in Pb1		PBANKA_1231000 - 40S ribosomal protein S11, putative	0.111277	ND	673	ND	Only in Pb2
PBANKA_1217600 - histone H2A,Z, putative	0.116043	0.116766	674	654	20		PBANKA_1217600 - histone H2A.Z, putative	0.116043	ND	674	ND	Only in Pb1		PBANKA_1243400 - nucleolar preribosomal GTPase, putative	0.111277	ND	674	ND	Only in Pb2
PBANKA_0410600 - 60S ribosomal protein L26, putative	0.115811	ND	675	ND	Only in Pb1		PBANKA_0410600 - 60S ribosomal protein L26, putative	0.115811	0.0736166	675	711	-36		PBANKA_1235400 - CDC73 domain-containing protein, putative	0.110778	ND	675	ND	Only in Pb2
PBANKA_1303600 - leucine carboxyl methyltransferase, putative	0.11558	0.0938124	676	731	-55		PBANKA_1303600 - leucine carboxyl methyltransferase, putative	0.11558	0.0662055	676	730	-54		PBANKA_1340500 - conserved Plasmodium protein, unknown function	0.110778	0.0914032	676	659	17
PBANKA_1339600 - PRELI domain-containing protein, putative	0.11558	ND	677	ND	Only in Pb1		PBANKA_1339600 - PRELI domain-containing protein, putative	0.11558	ND	677	ND	Only in Pb1		PBANKA_1414100 - CDP-diacylglycerol--inositol 3-phosphatidyltransferase, putative	0.110778	0.0770751	677	699	-22
PBANKA_0210900 - dolichyl-diphosphooligosaccharide--protein glycosyltransferase subunit OST2, putative	0.115118	ND	678	ND	Only in Pb1		PBANKA_0210900 - dolichyl-diphosphooligosaccharide--protein glycosyltransferase subunit OST2, putative	0.115118	ND	678	ND	Only in Pb1		PBANKA_0209000 - conserved Plasmodium protein, unknown function	0.110279	0.110672	678	599	79
PBANKA_0717900 - RNA-binding protein, putative	0.115118	0.131238	679	613	66		PBANKA_0717900 - RNA-binding protein, putative	0.115118	ND	679	ND	Only in Pb1		PBANKA_1110800 - MORN repeat protein, putative	0.110279	0.137352	679	513	166
PBANKA_0926800 - conserved protein, unknown function	0.114887	ND	680	ND	Only in Pb1		PBANKA_0926800 - conserved protein, unknown function	0.114887	0.076581	680	702	-22		PBANKA_1329500 - protein phosphatase containing kelch-like domains	0.110279	ND	680	ND	Only in Pb2
PBANKA_0930100 - conserved Plasmodium protein, unknown function	0.114887	ND	681	ND	Only in Pb1		PBANKA_0930100 - conserved Plasmodium protein, unknown function	0.114887	ND	681	ND	Only in Pb1		PBANKA_1330100 - 60S ribosome subunit biogenesis protein NIP7, putative	0.110279	ND	681	ND	Only in Pb2
PBANKA_0417100 - conserved protein, unknown function	0.114424	0.101297	682	709	-27		PBANKA_0417100 - conserved protein, unknown function	0.114424	ND	682	ND	Only in Pb1		PBANKA_1432600 - conserved protein, unknown function	0.110279	0.0820158	682	684	-2
PBANKA_1411500 - conserved Plasmodium protein, unknown function	0.114424	0.11976	683	642	41		PBANKA_1411500 - conserved Plasmodium protein, unknown function	0.114424	0.0963439	683	645	38		PBANKA_MIT00800 - unspecified product	0.110279	ND	683	ND	Only in Pb2
PBANKA_1428700 - eukaryotic translation initiation factor 3 subunit A, putative	0.114424	0.132236	684	608	76		PBANKA_1428700 - eukaryotic translation initiation factor 3 subunit A, putative	0.114424	0.117589	684	574	110		PBANKA_1018600 - 60S ribosomal protein L21, putative	0.10978	0.0810277	684	687	-3
PBANKA_0617600 - pre-rRNA-processing protein ESF2, putative	0.114193	0.135729	685	593	92		PBANKA_0617600 - pre-rRNA-processing protein ESF2, putative	0.114193	0.136364	685	514	171		PBANKA_1306800 - protein transport protein SEC7, putative	0.109281	0.101779	685	631	54
PBANKA_1013300 - mitogen-activated protein kinase 1	0.114193	ND	686	ND	Only in Pb1		PBANKA_1013300 - mitogen-activated protein kinase 1	0.114193	ND	686	ND	Only in Pb1		PBANKA_1421200 - conserved protein, unknown function	0.109281	ND	686	ND	Only in Pb2
PBANKA_1323200 - conserved Plasmodium protein, unknown function	0.114193	ND	687	ND	Only in Pb1		PBANKA_1323200 - conserved Plasmodium protein, unknown function	0.114193	ND	687	ND	Only in Pb1		PBANKA_1352900 - mitochondrial ribosomal protein L49 precursor, putative	0.108782	ND	687	ND	Only in Pb2
PBANKA_1344600 - conserved Plasmodium protein, unknown function	0.114193	ND	688	ND	Only in Pb1		PBANKA_1344600 - conserved Plasmodium protein, unknown function	0.114193	ND	688	ND	Only in Pb1		PBANKA_0214400 - AP2 domain transcription factor AP2-L	0.107784	ND	688	ND	Only in Pb2
PBANKA_1457900 - conserved protein, unknown function	0.114193	0.175649	689	474	215		PBANKA_1457900 - conserved protein, unknown function	0.114193	0.168478	689	426	263		PBANKA_0605600 - conserved Plasmodium protein, unknown function	0.107784	0.0978261	689	642	47
PBANKA_0903100 - conserved Plasmodium protein, unknown function	0.113962	ND	690	ND	Only in Pb1		PBANKA_0903100 - conserved Plasmodium protein, unknown function	0.113962	0.0968379	690	643	47		PBANKA_1339400 - micro-fibrillar-associated protein, putative	0.107784	ND	690	ND	Only in Pb2
PBANKA_0522000 - conserved Plasmodium protein, unknown function	0.113731	0.122754	691	636	55		PBANKA_0522000 - conserved Plasmodium protein, unknown function	0.113731	ND	691	ND	Only in Pb1		PBANKA_0702600 - conserved Plasmodium protein, unknown function	0.107285	ND	691	ND	Only in Pb2
PBANKA_1451900 - conserved Plasmodium protein, unknown function	0.113731	ND	692	ND	Only in Pb1		PBANKA_1451900 - conserved Plasmodium protein, unknown function	0.113731	ND	692	ND	Only in Pb1		PBANKA_0820600 - pyridoxal phosphate homeostasis protein, putative	0.106287	ND	692	ND	Only in Pb2
PBANKA_0721700 - ran-specific GTPase-activating protein 1, putative	0.1135	0.174651	693	477	216		PBANKA_0721700 - ran-specific GTPase-activating protein 1, putative	0.1135	0.164032	693	442	251		PBANKA_0506300 - methyltransferase, putative	0.105788	ND	693	ND	Only in Pb2
PBANKA_1327600 - zinc finger protein, putative	0.113269	ND	694	ND	Only in Pb1		PBANKA_1327600 - zinc finger protein, putative	0.113269	ND	694	ND	Only in Pb1		PBANKA_0521221 - 18S ribosomal RNA	0.105788	0.0637352	694	736	-42
PBANKA_0609700 - conserved Plasmodium protein, unknown function	0.113037	ND	695	ND	Only in Pb1		PBANKA_0609700 - conserved Plasmodium protein, unknown function	0.113037	0.117095	695	575	120		PBANKA_0806500 - triosephosphate isomerase, putative	0.105788	ND	695	ND	Only in Pb2
PBANKA_1306800 - protein transport protein SEC7, putative	0.113037	0.109281	696	685	11		PBANKA_1306800 - protein transport protein SEC7, putative	0.113037	0.101779	696	631	65		PBANKA_1309200 - serine/threonine kinase-1, putative	0.105788	0.112648	696	595	101
PBANKA_0111800 - AP-3 complex subunit beta, putative	0.112806	ND	697	ND	Only in Pb1		PBANKA_0111800 - AP-3 complex subunit beta, putative	0.112806	ND	697	ND	Only in Pb1		PBANKA_1332800 - acetyl-CoA carboxylase	0.105788	0.104249	697	625	72
PBANKA_0522900 - pre-mRNA-splicing helicase BRR2, putative	0.112806	ND	698	ND	Only in Pb1		PBANKA_0522900 - pre-mRNA-splicing helicase BRR2, putative	0.112806	ND	698	ND	Only in Pb1		PBANKA_0901400 - ATP synthase subunit delta, mitochondrial, putative	0.10479	ND	698	ND	Only in Pb2
PBANKA_1442500 - elongator complex protein 3, putative	0.112344	ND	699	ND	Only in Pb1		PBANKA_1442500 - elongator complex protein 3, putative	0.112344	0.121047	699	561	138		PBANKA_0920400 - conserved Plasmodium protein, unknown function	0.104291	0.0884387	699	670	29
PBANKA_0939000 - mechanosensitive ion channel protein, putative	0.111882	0.140719	700	585	115		PBANKA_0939000 - mechanosensitive ion channel protein, putative	0.111882	0.128953	700	538	162		PBANKA_1236600 - conserved Plasmodium protein, unknown function	0.104291	0.0385375	700	793	-93
PBANKA_0906100 - conserved Plasmodium protein, unknown function	0.11165	0.0723553	701	809	-108		PBANKA_0906100 - conserved Plasmodium protein, unknown function	0.11165	ND	701	ND	Only in Pb1		PBANKA_1409200 - RNA-binding protein, putative	0.103792	ND	701	ND	Only in Pb2
PBANKA_0923500 - ribosome biogenesis regulatory protein, putative	0.11165	0.152695	702	544	158		PBANKA_0923500 - ribosome biogenesis regulatory protein, putative	0.11165	0.132411	702	528	174		PBANKA_0514800 - calmodulin, putative	0.103293	ND	702	ND	Only in Pb2
PBANKA_0928700 - ubiquitin-protein ligase, putative	0.111419	0.0883234	703	752	-49		PBANKA_0928700 - ubiquitin-protein ligase, putative	0.111419	0.0854743	703	676	27		PBANKA_1235900 - zinc finger protein, putative	0.103293	0.103261	703	628	75
PBANKA_1457300 - glucose inhibited division protein a homologue, putative	0.111419	ND	704	ND	Only in Pb1		PBANKA_1457300 - glucose inhibited division protein a homologue, putative	0.111419	ND	704	ND	Only in Pb1		PBANKA_1358800 - kinetochore protein SPC25, putative	0.103293	ND	704	ND	Only in Pb2
PBANKA_0904500 - SUMO-activating enzyme subunit 1, putative	0.111188	0.0938124	705	729	-24		PBANKA_0904500 - SUMO-activating enzyme subunit 1, putative	0.111188	ND	705	ND	Only in Pb1		PBANKA_0205000 - conserved Plasmodium protein, unknown function	0.102794	0.106719	705	614	91
PBANKA_1344700 - apicoplast calcium binding protein 1, putative	0.111188	ND	706	ND	Only in Pb1		PBANKA_1344700 - apicoplast calcium binding protein 1, putative	0.111188	ND	706	ND	Only in Pb1		PBANKA_0303700 - DNA repair protein RAD2, putative	0.102295	0.109684	706	605	101
PBANKA_0111200 - nucleolar GTP-binding protein 1, putative	0.110957	ND	707	ND	Only in Pb1		PBANKA_0111200 - nucleolar GTP-binding protein 1, putative	0.110957	0.114625	707	586	121		PBANKA_0314200 - calcium-dependent protein kinase 1	0.102295	0.0800395	707	690	17
PBANKA_1117600 - LMBR1 domain-containing protein, putative	0.110726	0.115768	708	661	47		PBANKA_1117600 - LMBR1 domain-containing protein, putative	0.110726	ND	708	ND	Only in Pb1		PBANKA_1215800 - conserved Plasmodium protein, unknown function	0.101796	ND	708	ND	Only in Pb2
PBANKA_1015600 - apicoplast ribosomal protein L15 precursor, putative	0.110495	0.118762	709	646	63		PBANKA_1015600 - apicoplast ribosomal protein L15 precursor, putative	0.110495	0.122036	709	557	152		PBANKA_0417100 - conserved protein, unknown function	0.101297	ND	709	ND	Only in Pb2
PBANKA_1107800 - longevity-assurance (LAG1) protein, putative	0.110495	ND	710	ND	Only in Pb1		PBANKA_1107800 - longevity-assurance (LAG1) protein, putative	0.110495	ND	710	ND	Only in Pb1		PBANKA_1106400 - transcription factor 25, putative	0.100299	0.0948617	710	647	63
PBANKA_0605700 - small subunit rRNA processing factor, putative	0.110264	0.15519	711	539	172		PBANKA_0605700 - small subunit rRNA processing factor, putative	0.110264	0.188241	711	364	347		PBANKA_1363700 - AP2 domain transcription factor AP2-O4	0.100299	0.107213	711	613	98
PBANKA_1305600 - mitochondrial inner membrane protease ATP23, putative	0.110264	ND	712	ND	Only in Pb1		PBANKA_1305600 - mitochondrial inner membrane protease ATP23, putative	0.110264	ND	712	ND	Only in Pb1		PBANKA_MIT01000 - unspecified product	0.100299	ND	712	ND	Only in Pb2
PBANKA_0406900 - conserved protein, unknown function	0.10957	ND	713	ND	Only in Pb1		PBANKA_0406900 - conserved protein, unknown function	0.10957	ND	713	ND	Only in Pb1		PBANKA_1114900 - phosphatidylinositol 3-kinase, putative	0.0993014	0.106719	713	616	97
PBANKA_0819800 - gamma-glutamylcysteine synthetase	0.10957	ND	714	ND	Only in Pb1		PBANKA_0819800 - gamma-glutamylcysteine synthetase	0.10957	ND	714	ND	Only in Pb1		PBANKA_0602300 - TBCC domain-containing protein, putative	0.0988024	0.100296	714	635	79
PBANKA_0903200 - conserved Plasmodium protein, unknown function	0.109339	ND	715	ND	Only in Pb1		PBANKA_0903200 - conserved Plasmodium protein, unknown function	0.109339	0.102767	715	629	86		PBANKA_1452300 - conserved protein, unknown function	0.0983034	ND	715	ND	Only in Pb2
PBANKA_1024200 - conserved Plasmodium protein, unknown function	0.109339	0.179142	716	470	246		PBANKA_1024200 - conserved Plasmodium protein, unknown function	0.109339	0.16502	716	438	278		PBANKA_1029100 - conserved Plasmodium protein, unknown function	0.0978044	0.0716403	716	719	-3
PBANKA_1313400 - exosome complex exonuclease RRP6, putative	0.109339	ND	717	ND	Only in Pb1		PBANKA_1313400 - exosome complex exonuclease RRP6, putative	0.109339	0.141304	717	501	216		PBANKA_1005700 - conserved Plasmodium protein, unknown function	0.0973054	ND	717	ND	Only in Pb2
PBANKA_1452900 - conserved protein, unknown function	0.109339	ND	718	ND	Only in Pb1		PBANKA_1452900 - conserved protein, unknown function	0.109339	ND	718	ND	Only in Pb1		PBANKA_1034000 - conserved Plasmodium protein, unknown function	0.0973054	0.0879447	718	672	46
PBANKA_0502600 - peptidase, putative	0.109108	ND	719	ND	Only in Pb1		PBANKA_0502600 - peptidase, putative	0.109108	ND	719	ND	Only in Pb1		PBANKA_0512400 - rRNA-processing protein EBP2, putative	0.0968064	0.0790514	719	692	27
PBANKA_0905900 - AP2 domain transcription factor AP2-O	0.109108	0.189122	720	441	279		PBANKA_0905900 - AP2 domain transcription factor AP2-O	0.109108	0.185277	720	371	349		PBANKA_1327900 - conserved Plasmodium protein, unknown function	0.0968064	0.0874506	720	674	46
PBANKA_1016300 - proliferation-associated protein 2g4, putative	0.108877	0.149701	721	556	165		PBANKA_1016300 - proliferation-associated protein 2g4, putative	0.108877	0.16749	721	428	293		PBANKA_1412900 - conserved protein, unknown function	0.0968064	ND	721	ND	Only in Pb2
PBANKA_0403800 - conserved Plasmodium membrane protein, unknown function	0.108645	ND	722	ND	Only in Pb1		PBANKA_0403800 - conserved Plasmodium membrane protein, unknown function	0.108645	0.10919	722	607	115		PBANKA_0105300 - conserved Plasmodium protein, unknown function	0.0963074	0.090415	722	664	58
PBANKA_0411300 - conserved Plasmodium protein, unknown function	0.108414	0.17515	723	475	248		PBANKA_0411300 - conserved Plasmodium protein, unknown function	0.108414	0.146739	723	485	238		PBANKA_1340600 - conserved Plasmodium protein, unknown function	0.0958084	ND	723	ND	Only in Pb2
PBANKA_0828800 - cytochrome c oxidase subunit 6B, putative	0.108414	ND	724	ND	Only in Pb1		PBANKA_0828800 - cytochrome c oxidase subunit 6B, putative	0.108414	ND	724	ND	Only in Pb1		PBANKA_0808800 - prefoldin-like protein, putative	0.0953094	ND	724	ND	Only in Pb2
PBANKA_1137300 - conserved Plasmodium protein, unknown function	0.108414	0.181138	725	464	261		PBANKA_1137300 - conserved Plasmodium protein, unknown function	0.108414	0.157115	725	454	271		PBANKA_0615000 - transcription initiation factor IIE subunit alpha, putative	0.0943114	0.0983202	725	639	86
PBANKA_1138500 - exonuclease, putative	0.108414	ND	726	ND	Only in Pb1		PBANKA_1138500 - exonuclease, putative	0.108414	ND	726	ND	Only in Pb1		PBANKA_1001800 - AP2 domain transcription factor AP2-SP2	0.0943114	0.0909091	726	661	65
PBANKA_1424000 - PUB domain-containing protein, putative	0.108414	ND	727	ND	Only in Pb1		PBANKA_1424000 - PUB domain-containing protein, putative	0.108414	ND	727	ND	Only in Pb1		PBANKA_1443900 - conserved Plasmodium protein, unknown function	0.0943114	ND	727	ND	Only in Pb2
PBANKA_1243900 - conserved Plasmodium protein, unknown function	0.108183	ND	728	ND	Only in Pb1		PBANKA_1243900 - conserved Plasmodium protein, unknown function	0.108183	ND	728	ND	Only in Pb1		PBANKA_0815100 - conserved Plasmodium protein, unknown function	0.0938124	ND	728	ND	Only in Pb2
PBANKA_0212200 - conserved Plasmodium protein, unknown function	0.107952	0.181138	729	462	267		PBANKA_0212200 - conserved Plasmodium protein, unknown function	0.107952	0.175889	729	403	326		PBANKA_0904500 - SUMO-activating enzyme subunit 1, putative	0.0938124	ND	729	ND	Only in Pb2
PBANKA_0915900 - amino acid transporter, putative	0.10749	0.0913174	730	741	-11		PBANKA_0915900 - amino acid transporter, putative	0.10749	ND	730	ND	Only in Pb1		PBANKA_1030300 - nuclear transport factor 2, putative	0.0938124	ND	730	ND	Only in Pb2
PBANKA_1240100 - conserved protein, unknown function	0.107258	0.0893214	731	749	-18		PBANKA_1240100 - conserved protein, unknown function	0.107258	ND	731	ND	Only in Pb1		PBANKA_1303600 - leucine carboxyl methyltransferase, putative	0.0938124	0.0662055	731	730	1
PBANKA_0101700 - conserved Plasmodium protein, unknown function	0.107027	ND	732	ND	Only in Pb1		PBANKA_0101700 - conserved Plasmodium protein, unknown function	0.107027	ND	732	ND	Only in Pb1		PBANKA_1462800 - ribosomal RNA small subunit methyltransferase A2, putative	0.0938124	ND	732	ND	Only in Pb2
PBANKA_0303400 - RNA-binding protein, putative	0.107027	0.113273	733	668	65		PBANKA_0303400 - RNA-binding protein, putative	0.107027	ND	733	ND	Only in Pb1		PBANKA_0819200 - 50S ribosomal protein L3, apicoplast, putative	0.0933134	ND	733	ND	Only in Pb2
PBANKA_1112900 - conserved Plasmodium protein, unknown function	0.106796	0.134731	734	595	139		PBANKA_1112900 - conserved Plasmodium protein, unknown function	0.106796	0.155138	734	460	274		PBANKA_0834900 - TFIIH basal transcription factor complex helicase XPD subunit, putative	0.0933134	ND	734	ND	Only in Pb2
PBANKA_0823700 - conserved Plasmodium protein, unknown function	0.106565	0.147206	735	567	168		PBANKA_0823700 - conserved Plasmodium protein, unknown function	0.106565	0.120059	735	566	169		PBANKA_0918600 - phosphatidylinositol-4-phosphate 5-kinase, putative	0.0928144	0.0706522	735	721	14
PBANKA_1320000 - conserved Plasmodium protein, unknown function	0.106565	ND	736	ND	Only in Pb1		PBANKA_1320000 - conserved Plasmodium protein, unknown function	0.106565	ND	736	ND	Only in Pb1		PBANKA_1016200 - protein kinase, putative	0.0928144	ND	736	ND	Only in Pb2
PBANKA_1307800 - heat shock protein 90, putative	0.106334	ND	737	ND	Only in Pb1		PBANKA_1307800 - heat shock protein 90, putative	0.106334	ND	737	ND	Only in Pb1		PBANKA_1116800 - conserved protein, unknown function	0.0928144	0.0721344	737	718	19
PBANKA_0505300 - conserved Plasmodium protein, unknown function	0.105871	ND	738	ND	Only in Pb1		PBANKA_0505300 - conserved Plasmodium protein, unknown function	0.105871	ND	738	ND	Only in Pb1		PBANKA_1357800 - conserved Plasmodium protein, unknown function	0.0928144	0.0889328	738	669	69
PBANKA_0705800 - conserved Plasmodium protein, unknown function	0.105871	ND	739	ND	Only in Pb1		PBANKA_0705800 - conserved Plasmodium protein, unknown function	0.105871	ND	739	ND	Only in Pb1		PBANKA_0502500 - serine/threonine protein phosphatase 8	0.0923154	ND	739	ND	Only in Pb2
PBANKA_1217400 - conserved Plasmodium protein, unknown function	0.105409	0.144212	740	575	165		PBANKA_1217400 - conserved Plasmodium protein, unknown function	0.105409	0.139328	740	506	234		PBANKA_1000011 - reticulocyte binding protein, putative	0.0923154	0.0943676	740	649	91
PBANKA_1110700 - stearoyl-CoA desaturase, putative	0.105178	0.0638723	741	824	-83		PBANKA_1110700 - stearoyl-CoA desaturase, putative	0.105178	0.0657115	741	732	9		PBANKA_0915900 - amino acid transporter, putative	0.0913174	ND	741	ND	Only in Pb2
PBANKA_1440200 - conserved protein, unknown function	0.105178	ND	742	ND	Only in Pb1		PBANKA_1440200 - conserved protein, unknown function	0.105178	ND	742	ND	Only in Pb1		PBANKA_1445900 - conserved Plasmodium protein, unknown function	0.0913174	ND	742	ND	Only in Pb2
PBANKA_1013500 - large subunit GTPase 1, putative	0.104716	0.130739	743	615	128		PBANKA_1013500 - large subunit GTPase 1, putative	0.104716	ND	743	ND	Only in Pb1		PBANKA_0507200 - conserved Plasmodium protein, unknown function	0.0903194	0.104743	743	624	119
PBANKA_0503200 - eukaryotic translation initiation factor subunit eIF2A, putative	0.104253	0.13024	744	617	127		PBANKA_0503200 - eukaryotic translation initiation factor subunit eIF2A, putative	0.104253	ND	744	ND	Only in Pb1		PBANKA_1011500 - zinc finger protein, putative	0.0903194	0.0746047	744	709	35
PBANKA_1335400 - histone deacetylase, putative	0.104253	0.12475	745	630	115		PBANKA_1335400 - histone deacetylase, putative	0.104253	0.120553	745	563	182		PBANKA_1116400 - conserved Plasmodium protein, unknown function	0.0903194	0.0983202	745	640	105
PBANKA_1416900 - structural maintenance of chromosomes protein 2, putative	0.104253	ND	746	ND	Only in Pb1		PBANKA_1416900 - structural maintenance of chromosomes protein 2, putative	0.104253	ND	746	ND	Only in Pb1		PBANKA_1456000 - protein farnesyltransferase subunit alpha, putative	0.0903194	ND	746	ND	Only in Pb2
PBANKA_0515400 - conserved Plasmodium protein, unknown function	0.104022	0.147705	747	564	183		PBANKA_0515400 - conserved Plasmodium protein, unknown function	0.104022	ND	747	ND	Only in Pb1		PBANKA_1037600 - rRNA biogenesis protein RRP5, putative	0.0898204	0.0602767	747	745	2
PBANKA_1123500 - SNF2 helicase, putative	0.103791	0.133234	748	600	148		PBANKA_1123500 - SNF2 helicase, putative	0.103791	0.117095	748	578	170		PBANKA_1202800 - conserved Plasmodium protein, unknown function	0.0898204	0.0909091	748	663	85
PBANKA_1225100 - conserved Plasmodium protein, unknown function	0.103791	0.129741	749	618	131		PBANKA_1225100 - conserved Plasmodium protein, unknown function	0.103791	0.122036	749	558	191		PBANKA_1240100 - conserved protein, unknown function	0.0893214	ND	749	ND	Only in Pb2
PBANKA_1456000 - protein farnesyltransferase subunit alpha, putative	0.103791	0.0903194	750	746	4		PBANKA_1456000 - protein farnesyltransferase subunit alpha, putative	0.103791	ND	750	ND	Only in Pb1		PBANKA_1415000 - pre-mRNA-processing factor 40, putative	0.0893214	ND	750	ND	Only in Pb2
PBANKA_0516500 - conserved Plasmodium protein, unknown function	0.10356	0.219062	751	364	387		PBANKA_0516500 - conserved Plasmodium protein, unknown function	0.10356	0.216403	751	311	440		PBANKA_1412600 - telomerase reverse transcriptase	0.0888224	0.105237	751	623	128
PBANKA_0834800 - histidine--tRNA ligase, putative	0.10356	ND	752	ND	Only in Pb1		PBANKA_0834800 - histidine--tRNA ligase, putative	0.10356	ND	752	ND	Only in Pb1		PBANKA_0928700 - ubiquitin-protein ligase, putative	0.0883234	0.0854743	752	676	76
PBANKA_1226700 - AAA family ATPase, putative	0.10356	0.181637	753	460	293		PBANKA_1226700 - AAA family ATPase, putative	0.10356	0.144763	753	490	263		PBANKA_0913900 - alpha/beta hydrolase, putative	0.0878244	ND	753	ND	Only in Pb2
PBANKA_0315800 - ribosome associated membrane protein RAMP4, putative	0.103329	ND	754	ND	Only in Pb1		PBANKA_0315800 - ribosome associated membrane protein RAMP4, putative	0.103329	ND	754	ND	Only in Pb1		PBANKA_1132900 - regulator of chromosome condensation, putative	0.0878244	0.076581	754	704	50
PBANKA_1104600 - MMS19-like protein, putative	0.103329	ND	755	ND	Only in Pb1		PBANKA_1104600 - MMS19-like protein, putative	0.103329	ND	755	ND	Only in Pb1		PBANKA_1363800 - phosphatidylinositol transfer protein, putative	0.0878244	0.0780632	755	695	60
PBANKA_1413900 - zinc finger (CCCH type) protein, putative	0.103329	ND	756	ND	Only in Pb1		PBANKA_1413900 - zinc finger (CCCH type) protein, putative	0.103329	ND	756	ND	Only in Pb1		PBANKA_1306600 - conserved Plasmodium protein, unknown function	0.0873253	0.0923913	756	655	101
PBANKA_0922000 - DnaJ protein, putative	0.103098	0.365269	757	160	597		PBANKA_0922000 - DnaJ protein, putative	0.103098	0.348814	757	144	613		PBANKA_0411600 - conserved Plasmodium protein, unknown function	0.0868263	ND	757	ND	Only in Pb2
PBANKA_1362300 - conserved Plasmodium protein, unknown function	0.102635	0.159182	758	526	232		PBANKA_1362300 - conserved Plasmodium protein, unknown function	0.102635	0.142292	758	499	259		PBANKA_0720700 - regulator of chromosome condensation, putative	0.0868263	0.0879447	758	671	87
PBANKA_1007000 - chaperone protein DnaJ, putative	0.102404	ND	759	ND	Only in Pb1		PBANKA_1007000 - chaperone protein DnaJ, putative	0.102404	ND	759	ND	Only in Pb1		PBANKA_1013100 - 60S ribosomal protein L14, putative	0.0863273	0.0617589	759	739	20
PBANKA_0407200 - dual specificity protein phosphatase	0.102173	ND	760	ND	Only in Pb1		PBANKA_0407200 - dual specificity protein phosphatase	0.102173	ND	760	ND	Only in Pb1		PBANKA_1342100 - conserved Plasmodium protein, unknown function	0.0863273	ND	760	ND	Only in Pb2
PBANKA_1304200 - stromal-processing peptidase, putative	0.102173	0.161677	761	518	243		PBANKA_1304200 - stromal-processing peptidase, putative	0.102173	0.125	761	546	215		PBANKA_0832900 - protein MAM3, putative	0.0858283	ND	761	ND	Only in Pb2
PBANKA_1358800 - kinetochore protein SPC25, putative	0.101479	0.103293	762	704	58		PBANKA_1358800 - kinetochore protein SPC25, putative	0.101479	ND	762	ND	Only in Pb1		PBANKA_0701200 - conserved Plasmodium protein, unknown function	0.0853293	0.0854743	762	675	87
PBANKA_0506100 - PHAX domain-containing protein, putative	0.101248	ND	763	ND	Only in Pb1		PBANKA_0506100 - PHAX domain-containing protein, putative	0.101248	0.0943676	763	648	115		PBANKA_1242900 - conserved protein, unknown function	0.0853293	ND	763	ND	Only in Pb2
PBANKA_1017800 - conserved Plasmodium protein, unknown function	0.101248	ND	764	ND	Only in Pb1		PBANKA_1017800 - conserved Plasmodium protein, unknown function	0.101248	0.0899209	764	666	98		PBANKA_1346700 - 60S ribosomal protein L23, putative	0.0853293	0.06917	764	723	41
PBANKA_1442000 - potassium channel K1	0.101248	0.0778443	765	791	-26		PBANKA_1442000 - potassium channel K1	0.101248	0.0815217	765	686	79		PBANKA_0615100 - queuine tRNA-ribosyltransferase, putative	0.0848303	0.0918972	765	656	109
PBANKA_0918000 - 60S acidic ribosomal protein P0, putative	0.101017	ND	766	ND	Only in Pb1		PBANKA_0918000 - 60S acidic ribosomal protein P0, putative	0.101017	ND	766	ND	Only in Pb1		PBANKA_0712300 - zinc finger protein, putative	0.0848303	ND	766	ND	Only in Pb2
PBANKA_0605200 - DNA-directed RNA polymerase III subunit RPC2, putative	0.100786	0.189621	767	437	330		PBANKA_0605200 - DNA-directed RNA polymerase III subunit RPC2, putative	0.100786	0.20998	767	321	446		PBANKA_1105100 - DNA mismatch repair protein MSH6, putative	0.0848303	0.076581	767	703	64
PBANKA_1231400 - sporozoite surface antigen MB2, putative	0.100786	0.0843313	768	771	-3		PBANKA_1231400 - sporozoite surface antigen MB2, putative	0.100786	0.0800395	768	691	77		PBANKA_0522800 - 40S ribosomal protein S19, putative	0.0843313	ND	768	ND	Only in Pb2
PBANKA_0813500 - SAP domain-containing protein, putative	0.100555	0.136228	769	592	177		PBANKA_0813500 - SAP domain-containing protein, putative	0.100555	0.120059	769	564	205		PBANKA_1205900 - AP2 domain transcription factor AP2-I, putative	0.0843313	ND	769	ND	Only in Pb2
PBANKA_1308600 - fructose-bisphosphate aldolase 2	0.100555	ND	770	ND	Only in Pb1		PBANKA_1308600 - fructose-bisphosphate aldolase 2	0.100555	ND	770	ND	Only in Pb1		PBANKA_1228700 - nucleolar protein 10, putative	0.0843313	ND	770	ND	Only in Pb2
PBANKA_1226400 - cactin homolog, putative	0.100324	ND	771	ND	Only in Pb1		PBANKA_1226400 - cactin homolog, putative	0.100324	0.0933794	771	652	119		PBANKA_1231400 - sporozoite surface antigen MB2, putative	0.0843313	0.0800395	771	691	80
PBANKA_1401200 - ATP-dependent RNA helicase DHR1, putative	0.100324	0.116766	772	656	116		PBANKA_1401200 - ATP-dependent RNA helicase DHR1, putative	0.100324	0.0914032	772	660	112		PBANKA_1315500 - sortilin, putative	0.0843313	ND	772	ND	Only in Pb2
PBANKA_1460400 - peptidyl-prolyl cis-trans isomerase FKBP35, putative	0.100324	0.0778443	773	792	-19		PBANKA_1460400 - peptidyl-prolyl cis-trans isomerase FKBP35, putative	0.100324	0.0676877	773	727	46		PBANKA_0917800 - conserved oligomeric Golgi complex subunit 2, putative	0.0838323	0.055336	773	755	18
PBANKA_0111900 - conserved Plasmodium protein, unknown function	0.100092	0.156687	774	533	241		PBANKA_0111900 - conserved Plasmodium protein, unknown function	0.100092	0.141304	774	500	274		PBANKA_1449600 - PIH1 domain-containing protein, putative	0.0838323	0.0736166	774	715	59
PBANKA_0214400 - AP2 domain transcription factor AP2-L	0.100092	0.107784	775	688	87		PBANKA_0214400 - AP2 domain transcription factor AP2-L	0.100092	ND	775	ND	Only in Pb1		PBANKA_1438400 - conserved Plasmodium protein, unknown function	0.0828343	ND	775	ND	Only in Pb2
PBANKA_1118000 - heptatricopeptide repeat-containing protein, putative	0.100092	0.0763473	776	798	-22		PBANKA_1118000 - heptatricopeptide repeat-containing protein, putative	0.100092	ND	776	ND	Only in Pb1		PBANKA_0305700 - ribosome-recycling factor, putative	0.0823353	0.0647233	776	735	41
PBANKA_0412300 - conserved protein, unknown function	0.0998613	0.278942	777	264	513		PBANKA_0412300 - conserved protein, unknown function	0.0998613	0.25	777	256	521		PBANKA_0316100 - Plasmodium exported protein, unknown function	0.0823353	0.0543478	777	758	19
PBANKA_0937500 - conserved Plasmodium protein, unknown function	0.0998613	ND	778	ND	Only in Pb1		PBANKA_0937500 - conserved Plasmodium protein, unknown function	0.0998613	ND	778	ND	Only in Pb1		PBANKA_0718400 - histone acetyltransferase, putative	0.0823353	ND	778	ND	Only in Pb2
PBANKA_1204900 - conserved Plasmodium protein, unknown function	0.0998613	0.143214	779	578	201		PBANKA_1204900 - conserved Plasmodium protein, unknown function	0.0998613	0.107708	779	611	168		PBANKA_0835300 - V-type proton ATPase subunit E, putative	0.0823353	ND	779	ND	Only in Pb2
PBANKA_1414100 - CDP-diacylglycerol--inositol 3-phosphatidyltransferase, putative	0.0998613	0.110778	780	677	103		PBANKA_1414100 - CDP-diacylglycerol--inositol 3-phosphatidyltransferase, putative	0.0998613	0.0770751	780	699	81		PBANKA_1327400 - YL1 nuclear protein, putative	0.0818363	0.0968379	780	644	136
PBANKA_1414200 - tRNA (adenine(58)-N(1))-methyltransferase catalytic subunit TRM61, putative	0.0998613	ND	781	ND	Only in Pb1		PBANKA_1414200 - tRNA (adenine(58)-N(1))-methyltransferase catalytic subunit TRM61, putative	0.0998613	ND	781	ND	Only in Pb1		PBANKA_0403000 - 60S ribosomal protein L44, putative	0.0813373	0.0573123	781	749	32
PBANKA_0101200 - elongation factor G, putative	0.0996301	ND	782	ND	Only in Pb1		PBANKA_0101200 - elongation factor G, putative	0.0996301	ND	782	ND	Only in Pb1		PBANKA_1111200 - apical rhoptry neck protein, putative	0.0808383	0.069664	782	722	60
PBANKA_0718900 - conserved Plasmodium protein, unknown function	0.0996301	0.241517	783	308	475		PBANKA_0718900 - conserved Plasmodium protein, unknown function	0.0996301	0.106719	783	615	168		PBANKA_1435600 - debranching enzyme-associated ribonuclease, putative	0.0808383	ND	783	ND	Only in Pb2
PBANKA_1239700 - S-adenosyl-L-methionine-dependent tRNA 4-demethylwyosine synthase, putative	0.0996301	ND	784	ND	Only in Pb1		PBANKA_1239700 - S-adenosyl-L-methionine-dependent tRNA 4-demethylwyosine synthase, putative	0.0996301	0.0770751	784	698	86		PBANKA_0921600 - RNA-binding protein, putative	0.0803393	0.0736166	784	712	72
PBANKA_0316000 - replication factor C subunit 1, putative	0.099399	ND	785	ND	Only in Pb1		PBANKA_0316000 - replication factor C subunit 1, putative	0.099399	ND	785	ND	Only in Pb1		PBANKA_0301500 - protein MAK16, putative	0.0783433	0.0849802	785	677	108
PBANKA_1018600 - 60S ribosomal protein L21, putative	0.099399	0.10978	786	684	102		PBANKA_1018600 - 60S ribosomal protein L21, putative	0.099399	0.0810277	786	687	99		PBANKA_1136900 - E3 SUMO-protein ligase PIAS, putative	0.0783433	ND	786	ND	Only in Pb2
PBANKA_1027800 - ATP-dependent protease, putative	0.099399	ND	787	ND	Only in Pb1		PBANKA_1027800 - ATP-dependent protease, putative	0.099399	ND	787	ND	Only in Pb1		PBANKA_0207500 - cyclin-dependent kinases regulatory subunit, putative	0.0778443	ND	787	ND	Only in Pb2
PBANKA_1328100 - ATP synthase (C/AC39) subunit, putative	0.099399	ND	788	ND	Only in Pb1		PBANKA_1328100 - ATP synthase (C/AC39) subunit, putative	0.099399	ND	788	ND	Only in Pb1		PBANKA_0828200 - conserved Plasmodium protein, unknown function	0.0778443	0.0755929	788	706	82
PBANKA_0605300 - eukaryotic translation initiation factor 5, putative	0.0991678	ND	789	ND	Only in Pb1		PBANKA_0605300 - eukaryotic translation initiation factor 5, putative	0.0991678	0.114625	789	587	202		PBANKA_1121700 - leucine--tRNA ligase, putative	0.0778443	0.0820158	789	683	106
PBANKA_1329800 - AP2 domain transcription factor AP2-SP	0.0989367	0.116766	790	655	135		PBANKA_1329800 - AP2 domain transcription factor AP2-SP	0.0989367	ND	790	ND	Only in Pb1		PBANKA_1236300 - ATP-dependent RNA helicase DDX1, putative	0.0778443	0.0849802	790	679	111
PBANKA_1104400 - conserved Plasmodium protein, unknown function	0.0987055	0.116766	791	653	138		PBANKA_1104400 - conserved Plasmodium protein, unknown function	0.0987055	0.11413	791	592	199		PBANKA_1442000 - potassium channel K1	0.0778443	0.0815217	791	686	105
PBANKA_1226300 - zinc finger protein, putative	0.0987055	ND	792	ND	Only in Pb1		PBANKA_1226300 - zinc finger protein, putative	0.0987055	ND	792	ND	Only in Pb1		PBANKA_1460400 - peptidyl-prolyl cis-trans isomerase FKBP35, putative	0.0778443	0.0676877	792	727	65
PBANKA_0309600 - SRR1-like protein	0.0984743	0.141717	793	581	212		PBANKA_0309600 - SRR1-like protein	0.0984743	0.125494	793	544	249		PBANKA_0615900 - cysteine repeat modular protein 2	0.0768463	0.0899209	793	665	128
PBANKA_0719300 - bifunctional dihydrofolate reductase-thymidylate synthase, putative	0.0984743	0.116267	794	659	135		PBANKA_0719300 - bifunctional dihydrofolate reductase-thymidylate synthase, putative	0.0984743	0.118577	794	571	223		PBANKA_0937300 - conserved Plasmodium protein, unknown function	0.0768463	ND	794	ND	Only in Pb2
PBANKA_0602400 - major facilitator superfamily domain-containing protein, putative	0.0982432	ND	795	ND	Only in Pb1		PBANKA_0602400 - major facilitator superfamily domain-containing protein, putative	0.0982432	0.076581	795	701	94		PBANKA_1346300 - CPW-WPC family protein	0.0768463	ND	795	ND	Only in Pb2
PBANKA_1351700 - LMBR1 domain-containing protein, putative	0.098012	ND	796	ND	Only in Pb1		PBANKA_1351700 - LMBR1 domain-containing protein, putative	0.098012	ND	796	ND	Only in Pb1		PBANKA_0605800 - LIMP protein	0.0763473	ND	796	ND	Only in Pb2
PBANKA_1005700 - conserved Plasmodium protein, unknown function	0.0977809	0.0973054	797	717	80		PBANKA_1005700 - conserved Plasmodium protein, unknown function	0.0977809	ND	797	ND	Only in Pb1		PBANKA_1033800 - conserved protein, unknown function	0.0763473	0.0578063	797	748	49
PBANKA_1131500 - conserved Plasmodium protein, unknown function	0.0977809	ND	798	ND	Only in Pb1		PBANKA_1131500 - conserved Plasmodium protein, unknown function	0.0977809	ND	798	ND	Only in Pb1		PBANKA_1118000 - heptatricopeptide repeat-containing protein, putative	0.0763473	ND	798	ND	Only in Pb2
PBANKA_1243400 - nucleolar preribosomal GTPase, putative	0.0977809	0.111277	799	674	125		PBANKA_1243400 - nucleolar preribosomal GTPase, putative	0.0977809	ND	799	ND	Only in Pb1		PBANKA_0818500 - conserved protein, unknown function	0.0758483	ND	799	ND	Only in Pb2
PBANKA_0622100 - protein kinase, putative	0.0975497	ND	800	ND	Only in Pb1		PBANKA_0622100 - protein kinase, putative	0.0975497	ND	800	ND	Only in Pb1		PBANKA_0943100 - CCR4-NOT transcription complex subunit 1, putative	0.0758483	ND	800	ND	Only in Pb2
PBANKA_1452700 - conserved Plasmodium protein, unknown function	0.0975497	0.0424152	801	867	-66		PBANKA_1452700 - conserved Plasmodium protein, unknown function	0.0975497	ND	801	ND	Only in Pb1		PBANKA_1355100 - 40S ribosomal protein S6, putative	0.0748503	0.0548419	801	757	44
PBANKA_1240000 - structural maintenance of chromosomes protein 6, putative	0.0973185	0.133234	802	601	201		PBANKA_1240000 - structural maintenance of chromosomes protein 6, putative	0.0973185	ND	802	ND	Only in Pb1		PBANKA_0513900 - conserved Plasmodium protein, unknown function	0.0743513	ND	802	ND	Only in Pb2
PBANKA_0615000 - transcription initiation factor IIE subunit alpha, putative	0.0970874	0.0943114	803	725	78		PBANKA_0615000 - transcription initiation factor IIE subunit alpha, putative	0.0970874	0.0983202	803	639	164		PBANKA_1003400 - lysine decarboxylase, putative	0.0743513	0.0676877	803	726	77
PBANKA_0819200 - 50S ribosomal protein L3, apicoplast, putative	0.0970874	0.0933134	804	733	71		PBANKA_0819200 - 50S ribosomal protein L3, apicoplast, putative	0.0970874	ND	804	ND	Only in Pb1		PBANKA_0309400 - conserved Plasmodium protein, unknown function	0.0738523	0.0775692	804	696	108
PBANKA_0106100 - 4-hydroxybenzoate polyprenyltransferase, putative	0.0966251	ND	805	ND	Only in Pb1		PBANKA_0106100 - 4-hydroxybenzoate polyprenyltransferase, putative	0.0966251	ND	805	ND	Only in Pb1		PBANKA_0612600 - PP-loop family protein, putative	0.0738523	ND	805	ND	Only in Pb2
PBANKA_0516900 - S-adenosylmethionine decarboxylase/ornithine decarboxylase, putative	0.0963939	ND	806	ND	Only in Pb1		PBANKA_0516900 - S-adenosylmethionine decarboxylase/ornithine decarboxylase, putative	0.0963939	ND	806	ND	Only in Pb1		PBANKA_0806600 - cleavage and polyadenylation specificity factor, putative	0.0738523	ND	806	ND	Only in Pb2
PBANKA_1136900 - E3 SUMO-protein ligase PIAS, putative	0.0961627	0.0783433	807	786	21		PBANKA_1136900 - E3 SUMO-protein ligase PIAS, putative	0.0961627	ND	807	ND	Only in Pb1		PBANKA_0101600 - JmjC domain-containing protein, putative	0.0728543	ND	807	ND	Only in Pb2
PBANKA_1208800 - MORN repeat protein, putative	0.0961627	ND	808	ND	Only in Pb1		PBANKA_1208800 - MORN repeat protein, putative	0.0961627	0.106225	808	617	191		PBANKA_1333900 - conserved Plasmodium protein, unknown function	0.0728543	ND	808	ND	Only in Pb2
PBANKA_1309200 - serine/threonine kinase-1, putative	0.0961627	0.105788	809	696	113		PBANKA_1309200 - serine/threonine kinase-1, putative	0.0961627	0.112648	809	595	214		PBANKA_0906100 - conserved Plasmodium protein, unknown function	0.0723553	ND	809	ND	Only in Pb2
PBANKA_1410100 - conserved Plasmodium protein, unknown function	0.0961627	ND	810	ND	Only in Pb1		PBANKA_1410100 - conserved Plasmodium protein, unknown function	0.0961627	ND	810	ND	Only in Pb1		PBANKA_1423500 - 60S ribosomal protein L13-2, putative	0.0713573	ND	810	ND	Only in Pb2
PBANKA_0609100 - conserved Plasmodium protein, unknown function	0.0959316	ND	811	ND	Only in Pb1		PBANKA_0609100 - conserved Plasmodium protein, unknown function	0.0959316	ND	811	ND	Only in Pb1		PBANKA_0416200 - mitochondrial carrier protein, putative	0.0708583	ND	811	ND	Only in Pb2
PBANKA_1416300 - 40S ribosomal protein S19, putative	0.0959316	0.145709	812	572	240		PBANKA_1416300 - 40S ribosomal protein S19, putative	0.0959316	ND	812	ND	Only in Pb1		PBANKA_0502800 - tRNA wybutosine-synthesizing protein, putative	0.0708583	0.0741107	812	710	102
PBANKA_1222400 - ubiquitin regulatory protein, putative	0.0957004	ND	813	ND	Only in Pb1		PBANKA_1222400 - ubiquitin regulatory protein, putative	0.0957004	ND	813	ND	Only in Pb1		PBANKA_0504000 - tRNA methyltransferase, putative	0.0703593	0.0568182	813	751	62
PBANKA_1359200 - DNA/RNA-binding protein Alba 2, putative	0.0957004	ND	814	ND	Only in Pb1		PBANKA_1359200 - DNA/RNA-binding protein Alba 2, putative	0.0957004	ND	814	ND	Only in Pb1		PBANKA_1119400 - conserved Plasmodium protein, unknown function	0.0693613	ND	814	ND	Only in Pb2
PBANKA_0720700 - regulator of chromosome condensation, putative	0.0954693	0.0868263	815	758	57		PBANKA_0720700 - regulator of chromosome condensation, putative	0.0954693	0.0879447	815	671	144		PBANKA_1300800 - cysteine repeat modular protein 4	0.0693613	0.0736166	815	714	101
PBANKA_1010900 - protein kinase, putative	0.0954693	0.129242	816	621	195		PBANKA_1010900 - protein kinase, putative	0.0954693	0.11166	816	596	220		PBANKA_1344000 - DNA-directed RNA polymerase III subunit RPC1, putative	0.0693613	0.0686759	816	724	92
PBANKA_1201100 - conserved Plasmodium protein, unknown function	0.0952381	0.0673653	817	819	-2		PBANKA_1201100 - conserved Plasmodium protein, unknown function	0.0952381	ND	817	ND	Only in Pb1		PBANKA_1108600 - alpha-soluble NSF attachment protein, putative	0.0688623	ND	817	ND	Only in Pb2
PBANKA_1339400 - micro-fibrillar-associated protein, putative	0.0952381	0.107784	818	690	128		PBANKA_1339400 - micro-fibrillar-associated protein, putative	0.0952381	ND	818	ND	Only in Pb1		PBANKA_0814800 - conserved Plasmodium protein, unknown function	0.0678643	ND	818	ND	Only in Pb2
PBANKA_0403100 - 1-cys-glutaredoxin-like protein-1, putative	0.0950069	ND	819	ND	Only in Pb1		PBANKA_0403100 - 1-cys-glutaredoxin-like protein-1, putative	0.0950069	0.076581	819	700	119		PBANKA_1201100 - conserved Plasmodium protein, unknown function	0.0673653	ND	819	ND	Only in Pb2
PBANKA_1445900 - conserved Plasmodium protein, unknown function	0.0950069	0.0913174	820	742	78		PBANKA_1445900 - conserved Plasmodium protein, unknown function	0.0950069	ND	820	ND	Only in Pb1		PBANKA_0305500 - conserved Plasmodium protein, unknown function	0.0643713	ND	820	ND	Only in Pb2
PBANKA_0314500 - 40S ribosomal protein S26, putative	0.0947758	0.117265	821	650	171		PBANKA_0314500 - 40S ribosomal protein S26, putative	0.0947758	0.124506	821	548	273		PBANKA_1237100 - conserved Plasmodium protein, unknown function	0.0643713	0.0469368	821	775	46
PBANKA_1128600 - cullin-like protein, putative	0.0945446	ND	822	ND	Only in Pb1		PBANKA_1128600 - cullin-like protein, putative	0.0945446	ND	822	ND	Only in Pb1		PBANKA_0203000 - chromatin assembly factor 1 protein WD40 domain, putative	0.0638723	ND	822	ND	Only in Pb2
PBANKA_0308600 - asparagine--tRNA ligase, putative	0.0943135	ND	823	ND	Only in Pb1		PBANKA_0308600 - asparagine--tRNA ligase, putative	0.0943135	ND	823	ND	Only in Pb1		PBANKA_1025700 - inner membrane complex protein 1l, putative	0.0638723	0.0523715	823	764	59
PBANKA_0413700 - conserved Plasmodium protein, unknown function	0.0943135	0.132236	824	604	220		PBANKA_0413700 - conserved Plasmodium protein, unknown function	0.0943135	0.170455	824	417	407		PBANKA_1110700 - stearoyl-CoA desaturase, putative	0.0638723	0.0657115	824	732	92
PBANKA_1332800 - acetyl-CoA carboxylase	0.0943135	0.105788	825	697	128		PBANKA_1332800 - acetyl-CoA carboxylase	0.0943135	0.104249	825	625	200		PBANKA_1235800 - conserved protein, unknown function	0.0638723	0.048419	825	773	52
PBANKA_1437800 - conserved Plasmodium protein, unknown function	0.0943135	ND	826	ND	Only in Pb1		PBANKA_1437800 - conserved Plasmodium protein, unknown function	0.0943135	ND	826	ND	Only in Pb1		PBANKA_0711200 - conserved protein, unknown function	0.0633733	ND	826	ND	Only in Pb2
PBANKA_0908600 - conserved Plasmodium protein, unknown function	0.0940823	ND	827	ND	Only in Pb1		PBANKA_0908600 - conserved Plasmodium protein, unknown function	0.0940823	ND	827	ND	Only in Pb1		PBANKA_1228400 - mannose-6-phosphate isomerase, putative	0.0633733	0.0681818	827	725	102
PBANKA_1235900 - zinc finger protein, putative	0.0940823	0.103293	828	703	125		PBANKA_1235900 - zinc finger protein, putative	0.0940823	0.103261	828	628	200		PBANKA_0311600 - conserved Plasmodium protein, unknown function	0.0628743	0.0612648	828	740	88
PBANKA_1405400 - U1 small nuclear ribonucleoprotein A, putative	0.0940823	ND	829	ND	Only in Pb1		PBANKA_1405400 - U1 small nuclear ribonucleoprotein A, putative	0.0940823	ND	829	ND	Only in Pb1		PBANKA_0710700 - RNA-binding protein, putative	0.0618762	ND	829	ND	Only in Pb2
PBANKA_1462900 - rRNA-processing protein FCF2, putative	0.0938511	ND	830	ND	Only in Pb1		PBANKA_1462900 - rRNA-processing protein FCF2, putative	0.0938511	0.0528656	830	762	68		PBANKA_0619100 - 40S ribosomal protein S5, putative	0.0613772	0.055336	830	754	76
PBANKA_0818100 - N-glycosylase/DNA lyase, putative	0.0933888	ND	831	ND	Only in Pb1		PBANKA_0818100 - N-glycosylase/DNA lyase, putative	0.0933888	ND	831	ND	Only in Pb1		PBANKA_0923400 - 60S ribosomal protein L35, putative	0.0608782	0.0499012	831	770	61
PBANKA_1241800 - DNA replication licensing factor MCM3, putative	0.0933888	ND	832	ND	Only in Pb1		PBANKA_1241800 - DNA replication licensing factor MCM3, putative	0.0933888	0.0726285	832	717	115		PBANKA_1110350 - small nucleolar RNA snoR04	0.0608782	ND	832	ND	Only in Pb2
PBANKA_0304600 - iron-sulfur assembly protein, putative	0.0926953	ND	833	ND	Only in Pb1		PBANKA_0304600 - iron-sulfur assembly protein, putative	0.0926953	ND	833	ND	Only in Pb1		PBANKA_1245000 - XAP-5 DNA binding protein, putative	0.0608782	0.0607708	833	742	91
PBANKA_1114900 - phosphatidylinositol 3-kinase, putative	0.0926953	0.0993014	834	713	121		PBANKA_1114900 - phosphatidylinositol 3-kinase, putative	0.0926953	0.106719	834	616	218		PBANKA_1432800 - multiple RNA-binding domain-containing protein 1, putative	0.0608782	ND	834	ND	Only in Pb2
PBANKA_1210300 - heme oxygenase, putative	0.0926953	ND	835	ND	Only in Pb1		PBANKA_1210300 - heme oxygenase, putative	0.0926953	ND	835	ND	Only in Pb1		PBANKA_0802400 - phosphopantetheine adenylyltransferase, putative	0.0598802	0.0518775	835	765	70
PBANKA_1316000 - DER1-like protein, putative	0.0926953	ND	836	ND	Only in Pb1		PBANKA_1316000 - DER1-like protein, putative	0.0926953	ND	836	ND	Only in Pb1		PBANKA_0812000 - DNA primase large subunit, putative	0.0593812	ND	836	ND	Only in Pb2
PBANKA_0314100 - conserved protein, unknown function	0.0924642	ND	837	ND	Only in Pb1		PBANKA_0314100 - conserved protein, unknown function	0.0924642	ND	837	ND	Only in Pb1		PBANKA_1039100 - conserved Plasmodium protein, unknown function	0.0593812	ND	837	ND	Only in Pb2
PBANKA_1038900 - condensin complex subunit 1, putative	0.0924642	ND	838	ND	Only in Pb1		PBANKA_1038900 - condensin complex subunit 1, putative	0.0924642	ND	838	ND	Only in Pb1		PBANKA_0503700 - conserved Plasmodium protein, unknown function	0.0588822	ND	838	ND	Only in Pb2
PBANKA_1352900 - mitochondrial ribosomal protein L49 precursor, putative	0.092233	0.108782	839	687	152		PBANKA_1352900 - mitochondrial ribosomal protein L49 precursor, putative	0.092233	ND	839	ND	Only in Pb1		PBANKA_0712000 - U3 small nucleolar ribonucleoprotein protein IMP4, putative	0.0588822	ND	839	ND	Only in Pb2
PBANKA_1353200 - mitotic-spindle organizing protein 1, putative	0.092233	ND	840	ND	Only in Pb1		PBANKA_1353200 - mitotic-spindle organizing protein 1, putative	0.092233	ND	840	ND	Only in Pb1		PBANKA_1341800 - conserved Plasmodium protein, unknown function	0.0578842	ND	840	ND	Only in Pb2
PBANKA_1222700 - conserved Plasmodium protein, unknown function	0.0917707	0.117265	841	651	190		PBANKA_1222700 - conserved Plasmodium protein, unknown function	0.0917707	0.115613	841	583	258		PBANKA_0915200 - conserved Plasmodium protein, unknown function	0.0573852	ND	841	ND	Only in Pb2
PBANKA_0522800 - 40S ribosomal protein S19, putative	0.0915395	0.0843313	842	768	74		PBANKA_0522800 - 40S ribosomal protein S19, putative	0.0915395	ND	842	ND	Only in Pb1		PBANKA_1435500 - conserved Plasmodium protein, unknown function	0.0573852	0.0657115	842	733	109
PBANKA_1340600 - conserved Plasmodium protein, unknown function	0.0915395	0.0958084	843	723	120		PBANKA_1340600 - conserved Plasmodium protein, unknown function	0.0915395	ND	843	ND	Only in Pb1		PBANKA_1453500 - HD superfamily phosphohydrolase protein, putative	0.0563872	ND	843	ND	Only in Pb2
PBANKA_1428000 - conserved protein, unknown function	0.0915395	0.132236	844	607	237		PBANKA_1428000 - conserved protein, unknown function	0.0915395	0.114625	844	589	255		PBANKA_1219000 - heat shock protein 90, putative	0.0548902	0.0459486	844	778	66
PBANKA_1455200 - ATP-dependent RNA helicase DBP9, putative	0.0915395	ND	845	ND	Only in Pb1		PBANKA_1455200 - ATP-dependent RNA helicase DBP9, putative	0.0915395	0.0790514	845	693	152		PBANKA_0906500 - 60S ribosomal protein L28, putative	0.0543912	ND	845	ND	Only in Pb2
PBANKA_0924800 - golgi protein 2	0.0913084	ND	846	ND	Only in Pb1		PBANKA_0924800 - golgi protein 2	0.0913084	ND	846	ND	Only in Pb1		PBANKA_0917000 - conserved Plasmodium protein, unknown function	0.0543912	0.0602767	846	743	103
PBANKA_0514800 - calmodulin, putative	0.0910772	0.103293	847	702	145		PBANKA_0514800 - calmodulin, putative	0.0910772	ND	847	ND	Only in Pb1		PBANKA_1138400 - calpain, putative	0.0543912	ND	847	ND	Only in Pb2
PBANKA_1411100 - 2-oxoisovalerate dehydrogenase subunit alpha, mitochondrial	0.0910772	ND	848	ND	Only in Pb1		PBANKA_1411100 - 2-oxoisovalerate dehydrogenase subunit alpha, mitochondrial	0.0910772	ND	848	ND	Only in Pb1		PBANKA_1329700 - 26S proteasome regulatory subunit RPN2, putative	0.0533932	ND	848	ND	Only in Pb2
PBANKA_0929000 - tRNA m(1)G methyltransferase, putative	0.090846	0.158683	849	527	322		PBANKA_0929000 - tRNA m(1)G methyltransferase, putative	0.090846	0.120553	849	562	287		PBANKA_0937200 - RNA-binding protein, putative	0.0513972	ND	849	ND	Only in Pb2
PBANKA_1016500 - WW domain-binding protein 11, putative	0.090846	0.117764	850	648	202		PBANKA_1016500 - WW domain-binding protein 11, putative	0.090846	0.105237	850	621	229		PBANKA_0502000 - conserved Plasmodium protein, unknown function	0.0494012	ND	850	ND	Only in Pb2
PBANKA_1314900 - conserved Plasmodium protein, unknown function	0.090846	ND	851	ND	Only in Pb1		PBANKA_1314900 - conserved Plasmodium protein, unknown function	0.090846	ND	851	ND	Only in Pb1		PBANKA_0614300 - cysteine desulfurase	0.0494012	ND	851	ND	Only in Pb2
PBANKA_0105000 - ubiquitin-conjugating enzyme E2 PEX4, putative	0.0906149	ND	852	ND	Only in Pb1		PBANKA_0105000 - ubiquitin-conjugating enzyme E2 PEX4, putative	0.0906149	ND	852	ND	Only in Pb1		PBANKA_1316900 - conserved Plasmodium protein, unknown function	0.0489022	ND	852	ND	Only in Pb2
PBANKA_0613200 - DNA polymerase alpha catalytic subunit A, putative	0.0901526	ND	853	ND	Only in Pb1		PBANKA_0613200 - DNA polymerase alpha catalytic subunit A, putative	0.0901526	0.0726285	853	716	137		PBANKA_0706300 - GTP-binding protein Obg2, putative	0.0479042	ND	853	ND	Only in Pb2
PBANKA_0702600 - conserved Plasmodium protein, unknown function	0.0901526	0.107285	854	691	163		PBANKA_0702600 - conserved Plasmodium protein, unknown function	0.0901526	ND	854	ND	Only in Pb1		PBANKA_0716000 - structural maintenance of chromosomes protein 3, putative	0.0469062	0.0464427	854	777	77
PBANKA_1322500 - DNA-directed RNA polymerase III subunit RPC5, putative	0.0901526	ND	855	ND	Only in Pb1		PBANKA_1322500 - DNA-directed RNA polymerase III subunit RPC5, putative	0.0901526	ND	855	ND	Only in Pb1		PBANKA_0721900 - 60S ribosomal protein L7ae/L30e, putative	0.0469062	ND	855	ND	Only in Pb2
PBANKA_1345200 - conserved Plasmodium protein, unknown function	0.0901526	ND	856	ND	Only in Pb1		PBANKA_1345200 - conserved Plasmodium protein, unknown function	0.0901526	ND	856	ND	Only in Pb1		PBANKA_1338300 - 60S ribosomal protein L6, putative	0.0469062	ND	856	ND	Only in Pb2
PBANKA_0706000 - Fe-S cluster assembly protein DRE2, putative	0.0899214	0.129242	857	620	237		PBANKA_0706000 - Fe-S cluster assembly protein DRE2, putative	0.0899214	ND	857	ND	Only in Pb1		PBANKA_1456100 - 40S ribosomal protein S17, putative	0.0469062	ND	857	ND	Only in Pb2
PBANKA_1432500 - DNA-binding chaperone, putative	0.0899214	ND	858	ND	Only in Pb1		PBANKA_1432500 - DNA-binding chaperone, putative	0.0899214	0.114625	858	590	268		PBANKA_1037500 - adenylyl cyclase alpha	0.0449102	ND	858	ND	Only in Pb2
PBANKA_0408600 - eukaryotic translation initiation factor 3 subunit K, putative	0.0896902	ND	859	ND	Only in Pb1		PBANKA_0408600 - eukaryotic translation initiation factor 3 subunit K, putative	0.0896902	ND	859	ND	Only in Pb1		PBANKA_1140800 - conserved Plasmodium protein, unknown function	0.0449102	ND	859	ND	Only in Pb2
PBANKA_1365100 - conserved Plasmodium protein, unknown function	0.0896902	ND	860	ND	Only in Pb1		PBANKA_1365100 - conserved Plasmodium protein, unknown function	0.0896902	0.0612648	860	741	119		PBANKA_1354400 - 60S ribosomal protein L18, putative	0.0449102	ND	860	ND	Only in Pb2
PBANKA_1030300 - nuclear transport factor 2, putative	0.0894591	0.0938124	861	730	131		PBANKA_1030300 - nuclear transport factor 2, putative	0.0894591	ND	861	ND	Only in Pb1		PBANKA_1303200 - Sad1/UNC domain-containing protein, putative	0.0444112	ND	861	ND	Only in Pb2
PBANKA_0904400 - transcription initiation factor IIF subunit beta, putative	0.0892279	ND	862	ND	Only in Pb1		PBANKA_0904400 - transcription initiation factor IIF subunit beta, putative	0.0892279	ND	862	ND	Only in Pb1		PBANKA_0925200 - calcium-dependent protein kinase 7	0.0439122	0.0340909	862	798	64
PBANKA_1223000 - conserved Plasmodium protein, unknown function	0.0892279	ND	863	ND	Only in Pb1		PBANKA_1223000 - conserved Plasmodium protein, unknown function	0.0892279	0.0958498	863	646	217		PBANKA_1116700 - AP-2 complex subunit alpha, putative	0.0439122	ND	863	ND	Only in Pb2
PBANKA_1235400 - CDC73 domain-containing protein, putative	0.0892279	0.110778	864	675	189		PBANKA_1235400 - CDC73 domain-containing protein, putative	0.0892279	ND	864	ND	Only in Pb1		PBANKA_1403800 - translational activator GCN1, putative	0.0439122	ND	864	ND	Only in Pb2
PBANKA_1321300 - conserved Plasmodium protein, unknown function	0.0889968	ND	865	ND	Only in Pb1		PBANKA_1321300 - conserved Plasmodium protein, unknown function	0.0889968	ND	865	ND	Only in Pb1		PBANKA_1350500 - parasitophorous vacuolar protein 3	0.0429142	ND	865	ND	Only in Pb2
PBANKA_0917300 - conserved Plasmodium protein, unknown function	0.0887656	0.113772	866	667	199		PBANKA_0917300 - conserved Plasmodium protein, unknown function	0.0887656	ND	866	ND	Only in Pb1		PBANKA_1202500 - WD repeat-containing protein, putative	0.0424152	0.0395257	866	792	74
PBANKA_1222800 - tyrosine--tRNA ligase, putative	0.0887656	0.125749	867	628	239		PBANKA_1222800 - tyrosine--tRNA ligase, putative	0.0887656	0.103755	867	626	241		PBANKA_1452700 - conserved Plasmodium protein, unknown function	0.0424152	ND	867	ND	Only in Pb2
PBANKA_0506300 - methyltransferase, putative	0.0885344	0.105788	868	693	175		PBANKA_0506300 - methyltransferase, putative	0.0885344	ND	868	ND	Only in Pb1		PBANKA_1351900 - 60S ribosomal protein L6, putative	0.0419162	ND	868	ND	Only in Pb2
PBANKA_0911200 - apicoplast ribosomal protein S14p/S29e precursor, putative	0.0885344	ND	869	ND	Only in Pb1		PBANKA_0911200 - apicoplast ribosomal protein S14p/S29e precursor, putative	0.0885344	ND	869	ND	Only in Pb1		PBANKA_1026500 - metacaspase-3, putative	0.0409182	ND	869	ND	Only in Pb2
PBANKA_1110800 - MORN repeat protein, putative	0.0885344	0.110279	870	679	191		PBANKA_1110800 - MORN repeat protein, putative	0.0885344	0.137352	870	513	357		PBANKA_0921700 - autophagy-related protein 23, putative	0.0399202	0.0350791	870	796	74
PBANKA_1317600 - conserved Plasmodium protein, unknown function	0.0885344	ND	871	ND	Only in Pb1		PBANKA_1317600 - conserved Plasmodium protein, unknown function	0.0885344	ND	871	ND	Only in Pb1		PBANKA_0102200 - trophozoite exported protein 1, putative	0.0394212	ND	871	ND	Only in Pb2
PBANKA_1345900 - protein kinase, putative	0.0883033	ND	872	ND	Only in Pb1		PBANKA_1345900 - protein kinase, putative	0.0883033	ND	872	ND	Only in Pb1		PBANKA_0105500 - glutaredoxin-like protein	0.0394212	ND	872	ND	Only in Pb2
PBANKA_1417800 - tRNA (guanine(26)-N(2))-dimethyltransferase, putative	0.0883033	ND	873	ND	Only in Pb1		PBANKA_1417800 - tRNA (guanine(26)-N(2))-dimethyltransferase, putative	0.0883033	ND	873	ND	Only in Pb1		PBANKA_1324200 - conserved Plasmodium protein, unknown function	0.0389222	ND	873	ND	Only in Pb2
PBANKA_0501300 - DNA polymerase delta catalytic subunit, putative	0.0880721	ND	874	ND	Only in Pb1		PBANKA_0501300 - DNA polymerase delta catalytic subunit, putative	0.0880721	ND	874	ND	Only in Pb1		PBANKA_1354500 - 60S ribosomal protein L18-2, putative	0.0389222	0.0301383	874	803	71
PBANKA_0804600 - AAA family ATPase, putative	0.087841	ND	875	ND	Only in Pb1		PBANKA_0804600 - AAA family ATPase, putative	0.087841	ND	875	ND	Only in Pb1		PBANKA_0705100 - protein KRI1, putative	0.0384232	0.0316206	875	800	75
PBANKA_0907200 - EELM2 domain-containing protein, putative	0.087841	ND	876	ND	Only in Pb1		PBANKA_0907200 - EELM2 domain-containing protein, putative	0.087841	ND	876	ND	Only in Pb1		PBANKA_0810600 - exoribonuclease, putative	0.0379242	ND	876	ND	Only in Pb2
PBANKA_0920400 - conserved Plasmodium protein, unknown function	0.087841	0.104291	877	699	178		PBANKA_0920400 - conserved Plasmodium protein, unknown function	0.087841	0.0884387	877	670	207		PBANKA_0619900 - Obg-like ATPase 1, putative	0.0374251	ND	877	ND	Only in Pb2
PBANKA_1035000 - conserved Plasmodium protein, unknown function	0.087841	ND	878	ND	Only in Pb1		PBANKA_1035000 - conserved Plasmodium protein, unknown function	0.087841	ND	878	ND	Only in Pb1		PBANKA_0905600 - translation initiation factor eIF-1A, putative	0.0374251	ND	878	ND	Only in Pb2
PBANKA_0703400 - conserved Plasmodium protein, unknown function	0.0876098	0.145709	879	571	308		PBANKA_0703400 - conserved Plasmodium protein, unknown function	0.0876098	0.131423	879	531	348		PBANKA_0910700 - conserved Plasmodium protein, unknown function	0.0374251	0.0306324	879	802	77
PBANKA_1232400 - F-actin-capping protein subunit beta	0.0876098	ND	880	ND	Only in Pb1		PBANKA_1232400 - F-actin-capping protein subunit beta	0.0876098	ND	880	ND	Only in Pb1		PBANKA_1242500 - ATP-dependent RNA helicase DDX41, putative	0.0364271	0.0405138	880	790	90
PBANKA_1241500 - conserved protein, unknown function	0.0876098	0.120259	881	641	240		PBANKA_1241500 - conserved protein, unknown function	0.0876098	0.105731	881	619	262		PBANKA_1036000 - transcription elongation factor SPT6, putative	0.0359281	ND	881	ND	Only in Pb2
PBANKA_1346300 - CPW-WPC family protein	0.0876098	0.0768463	882	795	87		PBANKA_1346300 - CPW-WPC family protein	0.0876098	ND	882	ND	Only in Pb1		PBANKA_1401300 - 40S ribosomal protein S7, putative	0.0359281	0.0271739	882	806	76
PBANKA_1116400 - conserved Plasmodium protein, unknown function	0.0873786	0.0903194	883	745	138		PBANKA_1116400 - conserved Plasmodium protein, unknown function	0.0873786	0.0983202	883	640	243		PBANKA_1420500 - conserved Plasmodium protein, unknown function	0.0359281	ND	883	ND	Only in Pb2
PBANKA_1119900 - DnaJ protein, putative	0.0873786	ND	884	ND	Only in Pb1		PBANKA_1119900 - DnaJ protein, putative	0.0873786	ND	884	ND	Only in Pb1		PBANKA_1123700 - conserved Plasmodium protein, unknown function	0.0354291	ND	884	ND	Only in Pb2
PBANKA_1135700 - CUGBP Elav-like family member 1, putative	0.0869163	ND	885	ND	Only in Pb1		PBANKA_1135700 - CUGBP Elav-like family member 1, putative	0.0869163	ND	885	ND	Only in Pb1		PBANKA_1347900 - ubiquitin activating enzyme, putative	0.0344311	ND	885	ND	Only in Pb2
PBANKA_1227400 - serine/threonine protein phosphatase 2B catalytic subunit A	0.0869163	ND	886	ND	Only in Pb1		PBANKA_1227400 - serine/threonine protein phosphatase 2B catalytic subunit A	0.0869163	ND	886	ND	Only in Pb1		PBANKA_0405500 - 60S ribosomal protein L7, putative	0.0339321	0.0133399	886	826	60
PBANKA_1440000 - isoleucine--tRNA ligase, putative	0.0866852	ND	887	ND	Only in Pb1		PBANKA_1440000 - isoleucine--tRNA ligase, putative	0.0866852	ND	887	ND	Only in Pb1		PBANKA_0503600 - 60S ribosomal protein L30e, putative	0.0339321	ND	887	ND	Only in Pb2
PBANKA_0831200 - diacylglycerol kinase, putative	0.0862228	ND	888	ND	Only in Pb1		PBANKA_0831200 - diacylglycerol kinase, putative	0.0862228	0.0617589	888	738	150		PBANKA_1236400 - AFG1-like ATPase, putative	0.0339321	ND	888	ND	Only in Pb2
PBANKA_0705700 - conserved Plasmodium protein, unknown function	0.0859917	ND	889	ND	Only in Pb1		PBANKA_0705700 - conserved Plasmodium protein, unknown function	0.0859917	ND	889	ND	Only in Pb1		PBANKA_0519500 - conserved Plasmodium protein, unknown function	0.0334331	ND	889	ND	Only in Pb2
PBANKA_0702400 - conserved protein, unknown function	0.0857605	0.143214	890	576	314		PBANKA_0702400 - conserved protein, unknown function	0.0857605	ND	890	ND	Only in Pb1		PBANKA_0940700 - conserved Plasmodium protein, unknown function	0.0334331	ND	890	ND	Only in Pb2
PBANKA_0501800 - myosin essential light chain ELC, putative	0.0855294	0.151198	891	549	342		PBANKA_0501800 - myosin essential light chain ELC, putative	0.0855294	ND	891	ND	Only in Pb1		PBANKA_1224700 - AAA family ATPase, putative	0.0334331	ND	891	ND	Only in Pb2
PBANKA_1347400 - DNA-(apurinic or apyrimidinic site) lyase 1, putative	0.0855294	ND	892	ND	Only in Pb1		PBANKA_1347400 - DNA-(apurinic or apyrimidinic site) lyase 1, putative	0.0855294	ND	892	ND	Only in Pb1		PBANKA_1219900 - Cg7 protein, putative	0.0324351	ND	892	ND	Only in Pb2
PBANKA_1312400 - HSP20-like chaperone, putative	0.0852982	ND	893	ND	Only in Pb1		PBANKA_1312400 - HSP20-like chaperone, putative	0.0852982	0.0993083	893	637	256		PBANKA_0831500 - conserved Plasmodium protein, unknown function	0.0319361	ND	893	ND	Only in Pb2
PBANKA_1431300 - conserved protein, unknown function	0.0852982	ND	894	ND	Only in Pb1		PBANKA_1431300 - conserved protein, unknown function	0.0852982	ND	894	ND	Only in Pb1		PBANKA_0405400 - 40S ribosomal protein S12, putative	0.0314371	0.0232213	894	813	81
PBANKA_1033400 - aldo-keto reductase, putative	0.0848359	0.149202	895	558	337		PBANKA_1033400 - aldo-keto reductase, putative	0.0848359	0.131423	895	533	362		PBANKA_1362500 - peptidase, putative	0.0314371	ND	895	ND	Only in Pb2
PBANKA_1421200 - conserved protein, unknown function	0.0848359	0.109281	896	686	210		PBANKA_1421200 - conserved protein, unknown function	0.0848359	ND	896	ND	Only in Pb1		PBANKA_0833300 - palmitoyltransferase DHHC6, putative	0.0304391	ND	896	ND	Only in Pb2
PBANKA_0817300 - conserved Plasmodium protein, unknown function	0.0846047	ND	897	ND	Only in Pb1		PBANKA_0817300 - conserved Plasmodium protein, unknown function	0.0846047	ND	897	ND	Only in Pb1		PBANKA_0406100 - conserved Plasmodium protein, unknown function	0.0299401	ND	897	ND	Only in Pb2
PBANKA_0818500 - conserved protein, unknown function	0.0846047	0.0758483	898	799	99		PBANKA_0818500 - conserved protein, unknown function	0.0846047	ND	898	ND	Only in Pb1		PBANKA_1454200 - conserved Plasmodium protein, unknown function	0.0299401	ND	898	ND	Only in Pb2
PBANKA_1318200 - iron sulfur cluster assembly protein, putative	0.0846047	ND	899	ND	Only in Pb1		PBANKA_1318200 - iron sulfur cluster assembly protein, putative	0.0846047	ND	899	ND	Only in Pb1		PBANKA_0509300 - glutamine--fructose-6-phosphate aminotransferase [isomerizing], putative	0.0279441	ND	899	ND	Only in Pb2
PBANKA_1458600 - 50S ribosomal protein L3, mitochondrial, putative	0.0841424	ND	900	ND	Only in Pb1		PBANKA_1458600 - 50S ribosomal protein L3, mitochondrial, putative	0.0841424	ND	900	ND	Only in Pb1		PBANKA_1457600 - RNA-binding protein, putative	0.0279441	0.0197628	900	821	79
PBANKA_0717800 - 60S ribosomal protein L15, putative	0.0839112	ND	901	ND	Only in Pb1		PBANKA_0717800 - 60S ribosomal protein L15, putative	0.0839112	ND	901	ND	Only in Pb1		PBANKA_1213800 - conserved Plasmodium protein, unknown function	0.0274451	ND	901	ND	Only in Pb2
PBANKA_0806600 - cleavage and polyadenylation specificity factor, putative	0.0839112	0.0738523	902	806	96		PBANKA_0806600 - cleavage and polyadenylation specificity factor, putative	0.0839112	ND	902	ND	Only in Pb1		PBANKA_0709200 - polyribonucleotide 5'-hydroxyl-kinase Clp1, putative	0.0269461	ND	902	ND	Only in Pb2
PBANKA_1012300 - conserved Plasmodium protein, unknown function	0.0834489	0.190619	903	432	471		PBANKA_1012300 - conserved Plasmodium protein, unknown function	0.0834489	0.220356	903	299	604		PBANKA_0516700 - RNA polymerase II-associated protein 1, putative	0.0264471	0.0316206	903	799	104
PBANKA_1113800 - ATP-dependent DNA helicase UvrD, putative	0.0832178	ND	904	ND	Only in Pb1		PBANKA_1113800 - ATP-dependent DNA helicase UvrD, putative	0.0832178	ND	904	ND	Only in Pb1		PBANKA_1002300 - conserved Plasmodium protein, unknown function	0.0264471	0.0212451	904	815	89
PBANKA_1242900 - conserved protein, unknown function	0.0827554	0.0853293	905	763	142		PBANKA_1242900 - conserved protein, unknown function	0.0827554	ND	905	ND	Only in Pb1		PBANKA_1356400 - DNA repair protein RAD5, putative	0.0229541	ND	905	ND	Only in Pb2
PBANKA_0825600 - splicing factor 3A subunit 3, putative	0.0825243	ND	906	ND	Only in Pb1		PBANKA_0825600 - splicing factor 3A subunit 3, putative	0.0825243	ND	906	ND	Only in Pb1		PBANKA_1309750 - U5 spliceosomal RNA	0.0224551	0.0212451	906	817	89
PBANKA_1200700 - conserved Plasmodium protein, unknown function	0.0825243	ND	907	ND	Only in Pb1		PBANKA_1200700 - conserved Plasmodium protein, unknown function	0.0825243	ND	907	ND	Only in Pb1		PBANKA_1242000 - ubiquitin carboxyl-terminal hydrolase 14, putative	0.0219561	ND	907	ND	Only in Pb2
PBANKA_0211100 - vacuolar protein sorting-associated protein 53, putative	0.0822931	ND	908	ND	Only in Pb1		PBANKA_0211100 - vacuolar protein sorting-associated protein 53, putative	0.0822931	0.105237	908	620	288		PBANKA_1343750 - Plasmodium RNA of unknown function RUF1	0.0219561	ND	908	ND	Only in Pb2
PBANKA_0808800 - prefoldin-like protein, putative	0.0822931	0.0953094	909	724	185		PBANKA_0808800 - prefoldin-like protein, putative	0.0822931	ND	909	ND	Only in Pb1		PBANKA_1024351 - 5S ribosomal RNA	0.0214571	0.0256917	909	808	101
PBANKA_1461300 - conserved Plasmodium protein, unknown function	0.0822931	ND	910	ND	Only in Pb1		PBANKA_1461300 - conserved Plasmodium protein, unknown function	0.0822931	0.0380435	910	794	116		PBANKA_0301100 - conserved Plasmodium protein, unknown function	0.0209581	ND	910	ND	Only in Pb2
PBANKA_1018000 - conserved Plasmodium protein, unknown function	0.082062	0.115269	911	662	249		PBANKA_1018000 - conserved Plasmodium protein, unknown function	0.082062	0.0849802	911	678	233		PBANKA_1418800 - SNARE protein, putative	0.0194611	ND	911	ND	Only in Pb2
PBANKA_0313400 - autophagy-related protein 11, putative	0.0818308	0.144711	912	573	339		PBANKA_0313400 - autophagy-related protein 11, putative	0.0818308	0.146245	912	489	423		PBANKA_0211800 - conserved Plasmodium protein, unknown function	0.0174651	0.0153162	912	825	87
PBANKA_1034800 - conserved Plasmodium protein, unknown function	0.0818308	ND	913	ND	Only in Pb1		PBANKA_1034800 - conserved Plasmodium protein, unknown function	0.0818308	ND	913	ND	Only in Pb1		PBANKA_0216801 - reticulocyte binding protein, putative	0.0164671	0.00642292	913	829	84
PBANKA_1130600 - conserved Plasmodium protein, unknown function	0.0818308	0.192615	914	430	484		PBANKA_1130600 - conserved Plasmodium protein, unknown function	0.0818308	0.167984	914	427	487		PBANKA_0604000 - conserved Plasmodium protein, unknown function	0.0144711	ND	914	ND	Only in Pb2
PBANKA_1012500 - leucine-rich repeat protein	0.0815996	0.158683	915	528	387		PBANKA_1012500 - leucine-rich repeat protein	0.0815996	0.124012	915	549	366		PBANKA_0611500 - conserved Plasmodium protein, unknown function	0.0144711	ND	915	ND	Only in Pb2
PBANKA_1346800 - Qa-SNARE protein, putative	0.0815996	ND	916	ND	Only in Pb1		PBANKA_1346800 - Qa-SNARE protein, putative	0.0815996	ND	916	ND	Only in Pb1		PBANKA_0914100 - conserved Plasmodium protein, unknown function	0.0139721	ND	916	ND	Only in Pb2
PBANKA_1439300 - WD repeat-containing protein, putative	0.0813685	ND	917	ND	Only in Pb1		PBANKA_1439300 - WD repeat-containing protein, putative	0.0813685	ND	917	ND	Only in Pb1		PBANKA_0406650 - U4 spliceosomal RNA	0.011477	ND	917	ND	Only in Pb2
PBANKA_0100900 - ATP-dependent RNA helicase, putative	0.0811373	ND	918	ND	Only in Pb1		PBANKA_0100900 - ATP-dependent RNA helicase, putative	0.0811373	ND	918	ND	Only in Pb1		PBANKA_1234900 - protein phosphatase PPM9	0.011477	ND	918	ND	Only in Pb2
PBANKA_0207500 - cyclin-dependent kinases regulatory subunit, putative	0.0811373	0.0778443	919	787	132		PBANKA_0207500 - cyclin-dependent kinases regulatory subunit, putative	0.0811373	ND	919	ND	Only in Pb1		PBANKA_1428980 - U1 spliceosomal RNA	0.011477	ND	919	ND	Only in Pb2
PBANKA_0832100 - conserved Plasmodium protein, unknown function	0.0809061	0.175649	920	473	447		PBANKA_0832100 - conserved Plasmodium protein, unknown function	0.0809061	0.133399	920	524	396		PBANKA_1229000 - Plasmodium exported protein (PHIST), unknown function	0.010978	0.0113636	920	828	92
PBANKA_0901800 - conserved Plasmodium protein, unknown function	0.0809061	ND	921	ND	Only in Pb1		PBANKA_0901800 - conserved Plasmodium protein, unknown function	0.0809061	0.062747	921	737	184		PBANKA_0812500 - conserved Plasmodium protein, unknown function	0.00998004	ND	921	ND	Only in Pb2
PBANKA_1031500 - conserved Plasmodium protein, unknown function	0.0809061	ND	922	ND	Only in Pb1		PBANKA_1031500 - conserved Plasmodium protein, unknown function	0.0809061	0.0909091	922	662	260		PBANKA_0935500 - conserved Plasmodium protein, unknown function	0.00948104	ND	922	ND	Only in Pb2
PBANKA_0108100 - conserved Plasmodium protein, unknown function	0.080675	ND	923	ND	Only in Pb1		PBANKA_0108100 - conserved Plasmodium protein, unknown function	0.080675	ND	923	ND	Only in Pb1		PBANKA_1010500 - Hsp70/Hsp90 organizing protein, putative	ND	0.256423	ND	249	Only in Pb3
PBANKA_0311000 - protein transport protein SEC31, putative	0.080675	ND	924	ND	Only in Pb1		PBANKA_0311000 - protein transport protein SEC31, putative	0.080675	ND	924	ND	Only in Pb1		PBANKA_0412200 - conserved Plasmodium protein, unknown function	ND	0.206522	ND	328	Only in Pb3
PBANKA_1330800 - DNA/RNA-binding protein KIN17, putative	0.080675	0.157186	925	532	393		PBANKA_1330800 - DNA/RNA-binding protein KIN17, putative	0.080675	0.13587	925	517	408		PBANKA_1125900 - ankyrin-repeat protein, putative	ND	0.200099	ND	339	Only in Pb3
PBANKA_0605000 - rhodanese like protein, putative	0.0799815	ND	926	ND	Only in Pb1		PBANKA_0605000 - rhodanese like protein, putative	0.0799815	ND	926	ND	Only in Pb1		PBANKA_1142500 - signal recognition particle receptor subunit alpha, putative	ND	0.17836	ND	393	Only in Pb3
PBANKA_1118500 - conserved Plasmodium protein, unknown function	0.0797503	ND	927	ND	Only in Pb1		PBANKA_1118500 - conserved Plasmodium protein, unknown function	0.0797503	0.0528656	927	761	166		PBANKA_1206000 - conserved Plasmodium protein, unknown function	ND	0.16502	ND	441	Only in Pb3
PBANKA_1452300 - conserved protein, unknown function	0.0797503	0.0983034	928	715	213		PBANKA_1452300 - conserved protein, unknown function	0.0797503	ND	928	ND	Only in Pb1		PBANKA_0404800 - FAD-dependent glycerol-3-phosphate dehydrogenase, putative	ND	0.157609	ND	451	Only in Pb3
PBANKA_0835300 - V-type proton ATPase subunit E, putative	0.0795192	0.0823353	929	779	150		PBANKA_0835300 - V-type proton ATPase subunit E, putative	0.0795192	ND	929	ND	Only in Pb1		PBANKA_1245400 - SURF1 domain-containing protein, putative	ND	0.157115	ND	455	Only in Pb3
PBANKA_0312700 - DEAD/DEAH box helicase, putative	0.0790569	ND	930	ND	Only in Pb1		PBANKA_0312700 - DEAD/DEAH box helicase, putative	0.0790569	ND	930	ND	Only in Pb1		PBANKA_0214200 - tRNA pseudouridine synthase D, putative	ND	0.147233	ND	483	Only in Pb3
PBANKA_0404000 - conserved Plasmodium protein, unknown function	0.0790569	ND	931	ND	Only in Pb1		PBANKA_0404000 - conserved Plasmodium protein, unknown function	0.0790569	ND	931	ND	Only in Pb1		PBANKA_0808100 - 6-cysteine protein	ND	0.147233	ND	484	Only in Pb3
PBANKA_0612600 - PP-loop family protein, putative	0.0790569	0.0738523	932	805	127		PBANKA_0612600 - PP-loop family protein, putative	0.0790569	ND	932	ND	Only in Pb1		PBANKA_1337500 - conserved Plasmodium protein, unknown function	ND	0.146739	ND	488	Only in Pb3
PBANKA_1006700 - U4/U6 small nuclear ribonucleoprotein PRP31, putative	0.0790569	ND	933	ND	Only in Pb1		PBANKA_1006700 - U4/U6 small nuclear ribonucleoprotein PRP31, putative	0.0790569	ND	933	ND	Only in Pb1		PBANKA_0415700 - autophagy-related protein 3, putative	ND	0.143775	ND	492	Only in Pb3
PBANKA_0925100 - leucine-rich repeat protein	0.0788257	ND	934	ND	Only in Pb1		PBANKA_0925100 - leucine-rich repeat protein	0.0788257	ND	934	ND	Only in Pb1		PBANKA_0607900 - cGMP-specific 3',5'-cyclic phosphodiesterase alpha, putative	ND	0.143281	ND	493	Only in Pb3
PBANKA_1434600 - formin 2, putative	0.0788257	ND	935	ND	Only in Pb1		PBANKA_1434600 - formin 2, putative	0.0788257	ND	935	ND	Only in Pb1		PBANKA_1313400 - exosome complex exonuclease RRP6, putative	ND	0.141304	ND	501	Only in Pb3
PBANKA_0935900 - conserved Plasmodium protein, unknown function	0.0785945	ND	936	ND	Only in Pb1		PBANKA_0935900 - conserved Plasmodium protein, unknown function	0.0785945	0.0736166	936	713	223		PBANKA_1441500 - U3 small nucleolar RNA-interacting protein 2, putative	ND	0.13587	ND	518	Only in Pb3
PBANKA_1016200 - protein kinase, putative	0.0785945	0.0928144	937	736	201		PBANKA_1016200 - protein kinase, putative	0.0785945	ND	937	ND	Only in Pb1		PBANKA_0522200 - conserved Plasmodium protein, unknown function	ND	0.134881	ND	521	Only in Pb3
PBANKA_1017900 - phosphoenolpyruvate carboxylase	0.0785945	ND	938	ND	Only in Pb1		PBANKA_1017900 - phosphoenolpyruvate carboxylase	0.0785945	0.0711462	938	720	218		PBANKA_0717300 - cdc2-related protein kinase 3	ND	0.126482	ND	542	Only in Pb3
PBANKA_1126400 - transportin, putative	0.0785945	ND	939	ND	Only in Pb1		PBANKA_1126400 - transportin, putative	0.0785945	ND	939	ND	Only in Pb1		PBANKA_0928900 - conserved protein, unknown function	ND	0.125	ND	545	Only in Pb3
PBANKA_1420000 - GPCR-like receptor SR25, putative	0.0785945	ND	940	ND	Only in Pb1		PBANKA_1420000 - GPCR-like receptor SR25, putative	0.0785945	ND	940	ND	Only in Pb1		PBANKA_1033000 - conserved Plasmodium protein, unknown function	ND	0.123518	ND	550	Only in Pb3
PBANKA_0815500 - conserved Plasmodium protein, unknown function	0.0781322	ND	941	ND	Only in Pb1		PBANKA_0815500 - conserved Plasmodium protein, unknown function	0.0781322	0.0350791	941	795	146		PBANKA_1449300 - upregulated in late gametocytes ULG8, putative	ND	0.123024	ND	551	Only in Pb3
PBANKA_0924500 - structural maintenance of chromosomes protein 5, putative	0.0781322	ND	942	ND	Only in Pb1		PBANKA_0924500 - structural maintenance of chromosomes protein 5, putative	0.0781322	ND	942	ND	Only in Pb1		PBANKA_1227000 - filament assembling protein, putative	ND	0.12253	ND	555	Only in Pb3
PBANKA_0602300 - TBCC domain-containing protein, putative	0.0779011	0.0988024	943	714	229		PBANKA_0602300 - TBCC domain-containing protein, putative	0.0779011	0.100296	943	635	308		PBANKA_1442500 - elongator complex protein 3, putative	ND	0.121047	ND	561	Only in Pb3
PBANKA_1462800 - ribosomal RNA small subunit methyltransferase A2, putative	0.0779011	0.0938124	944	732	212		PBANKA_1462800 - ribosomal RNA small subunit methyltransferase A2, putative	0.0779011	ND	944	ND	Only in Pb1		PBANKA_0820700 - TLD domain-containing protein	ND	0.120059	ND	565	Only in Pb3
PBANKA_0305700 - ribosome-recycling factor, putative	0.0774387	0.0823353	945	776	169		PBANKA_0305700 - ribosome-recycling factor, putative	0.0774387	0.0647233	945	735	210		PBANKA_0919600 - CCR4-NOT transcription complex subunit 2, putative	ND	0.118083	ND	572	Only in Pb3
PBANKA_1004900 - transcription factor, putative	0.0774387	ND	946	ND	Only in Pb1		PBANKA_1004900 - transcription factor, putative	0.0774387	0.0805336	946	688	258		PBANKA_0609700 - conserved Plasmodium protein, unknown function	ND	0.117095	ND	575	Only in Pb3
PBANKA_1365300 - intron-binding protein aquarius, putative	0.0774387	ND	947	ND	Only in Pb1		PBANKA_1365300 - intron-binding protein aquarius, putative	0.0774387	0.0543478	947	759	188		PBANKA_0506000 - schizont egress antigen-1	ND	0.115613	ND	581	Only in Pb3
PBANKA_0105300 - conserved Plasmodium protein, unknown function	0.0772076	0.0963074	948	722	226		PBANKA_0105300 - conserved Plasmodium protein, unknown function	0.0772076	0.090415	948	664	284		PBANKA_1347200 - nucleotidyltransferase, putative	ND	0.115119	ND	585	Only in Pb3
PBANKA_0815700 - major facilitator superfamily-related transporter, putative	0.0772076	ND	949	ND	Only in Pb1		PBANKA_0815700 - major facilitator superfamily-related transporter, putative	0.0772076	ND	949	ND	Only in Pb1		PBANKA_0111200 - nucleolar GTP-binding protein 1, putative	ND	0.114625	ND	586	Only in Pb3
PBANKA_0834500 - conserved Plasmodium protein, unknown function	0.0772076	ND	950	ND	Only in Pb1		PBANKA_0834500 - conserved Plasmodium protein, unknown function	0.0772076	ND	950	ND	Only in Pb1		PBANKA_0605300 - eukaryotic translation initiation factor 5, putative	ND	0.114625	ND	587	Only in Pb3
PBANKA_1010600 - calmodulin, putative	0.0769764	ND	951	ND	Only in Pb1		PBANKA_1010600 - calmodulin, putative	0.0769764	0.0894269	951	667	284		PBANKA_1432500 - DNA-binding chaperone, putative	ND	0.114625	ND	590	Only in Pb3
PBANKA_1449600 - PIH1 domain-containing protein, putative	0.0769764	0.0838323	952	774	178		PBANKA_1449600 - PIH1 domain-containing protein, putative	0.0769764	0.0736166	952	715	237		PBANKA_1105900 - conserved protein, unknown function	ND	0.113636	ND	593	Only in Pb3
PBANKA_1202800 - conserved Plasmodium protein, unknown function	0.0767453	0.0898204	953	748	205		PBANKA_1202800 - conserved Plasmodium protein, unknown function	0.0767453	0.0909091	953	663	290		PBANKA_1018800 - conserved Plasmodium protein, unknown function	ND	0.113142	ND	594	Only in Pb3
PBANKA_1237100 - conserved Plasmodium protein, unknown function	0.0765141	0.0643713	954	821	133		PBANKA_1237100 - conserved Plasmodium protein, unknown function	0.0765141	0.0469368	954	775	179		PBANKA_1314700 - conserved Plasmodium protein, unknown function	ND	0.11166	ND	597	Only in Pb3
PBANKA_0502900 - conserved Plasmodium protein, unknown function	0.0760518	0.116766	955	652	303		PBANKA_0502900 - conserved Plasmodium protein, unknown function	0.0760518	0.107708	955	609	346		PBANKA_0108600 - pre-mRNA-splicing factor SLU7, putative	ND	0.110672	ND	598	Only in Pb3
PBANKA_1034500 - conserved protein, unknown function	0.0760518	0.124251	956	632	324		PBANKA_1034500 - conserved protein, unknown function	0.0760518	0.120059	956	567	389		PBANKA_0705900 - lipase maturation factor, putative	ND	0.109684	ND	606	Only in Pb3
PBANKA_1342100 - conserved Plasmodium protein, unknown function	0.0760518	0.0863273	957	760	197		PBANKA_1342100 - conserved Plasmodium protein, unknown function	0.0760518	ND	957	ND	Only in Pb1		PBANKA_0403800 - conserved Plasmodium membrane protein, unknown function	ND	0.10919	ND	607	Only in Pb3
PBANKA_1204100 - conserved protein, unknown function	0.0758206	ND	958	ND	Only in Pb1		PBANKA_1204100 - conserved protein, unknown function	0.0758206	ND	958	ND	Only in Pb1		PBANKA_1211500 - U3 small nucleolar RNA-associated protein 13, putative	ND	0.108202	ND	608	Only in Pb3
PBANKA_1357600 - conserved Plasmodium protein, unknown function	0.0755895	ND	959	ND	Only in Pb1		PBANKA_1357600 - conserved Plasmodium protein, unknown function	0.0755895	ND	959	ND	Only in Pb1		PBANKA_0521300 - zinc finger protein, putative	ND	0.107708	ND	610	Only in Pb3
PBANKA_0709700 - protein kinase 1	0.0753583	ND	960	ND	Only in Pb1		PBANKA_0709700 - protein kinase 1	0.0753583	ND	960	ND	Only in Pb1		PBANKA_1105700 - 60S ribosomal subunit protein L24, putative	ND	0.107213	ND	612	Only in Pb3
PBANKA_1433000 - conserved protein, unknown function	0.0753583	ND	961	ND	Only in Pb1		PBANKA_1433000 - conserved protein, unknown function	0.0753583	ND	961	ND	Only in Pb1		PBANKA_1208800 - MORN repeat protein, putative	ND	0.106225	ND	617	Only in Pb3
PBANKA_1105900 - conserved protein, unknown function	0.0751271	ND	962	ND	Only in Pb1		PBANKA_1105900 - conserved protein, unknown function	0.0751271	0.113636	962	593	369		PBANKA_1032600 - cytidine diphosphate-diacylglycerol synthase, putative	ND	0.105731	ND	618	Only in Pb3
PBANKA_1355100 - 40S ribosomal protein S6, putative	0.0751271	0.0748503	963	801	162		PBANKA_1355100 - 40S ribosomal protein S6, putative	0.0751271	0.0548419	963	757	206		PBANKA_0211100 - vacuolar protein sorting-associated protein 53, putative	ND	0.105237	ND	620	Only in Pb3
PBANKA_1420600 - histone H2B variant, putative	0.0751271	ND	964	ND	Only in Pb1		PBANKA_1420600 - histone H2B variant, putative	0.0751271	ND	964	ND	Only in Pb1		PBANKA_0903200 - conserved Plasmodium protein, unknown function	ND	0.102767	ND	629	Only in Pb3
PBANKA_1234500 - FoP domain-containing protein, putative	0.074896	ND	965	ND	Only in Pb1		PBANKA_1234500 - FoP domain-containing protein, putative	0.074896	ND	965	ND	Only in Pb1		PBANKA_0712700 - zinc finger protein, putative	ND	0.101285	ND	632	Only in Pb3
PBANKA_0718400 - histone acetyltransferase, putative	0.0744337	0.0823353	966	778	188		PBANKA_0718400 - histone acetyltransferase, putative	0.0744337	ND	966	ND	Only in Pb1		PBANKA_0601700 - conserved Plasmodium protein, unknown function	ND	0.100296	ND	634	Only in Pb3
PBANKA_0943600 - 60S acidic ribosomal protein P1, putative	0.0744337	ND	967	ND	Only in Pb1		PBANKA_0943600 - 60S acidic ribosomal protein P1, putative	0.0744337	ND	967	ND	Only in Pb1		PBANKA_1312400 - HSP20-like chaperone, putative	ND	0.0993083	ND	637	Only in Pb3
PBANKA_1021600 - conserved Plasmodium protein, unknown function	0.0742025	ND	968	ND	Only in Pb1		PBANKA_1021600 - conserved Plasmodium protein, unknown function	0.0742025	ND	968	ND	Only in Pb1		PBANKA_0403400 - conserved protein, unknown function	ND	0.0978261	ND	641	Only in Pb3
PBANKA_0620900 - conserved Plasmodium protein, unknown function	0.0737402	ND	969	ND	Only in Pb1		PBANKA_0620900 - conserved Plasmodium protein, unknown function	0.0737402	ND	969	ND	Only in Pb1		PBANKA_0903100 - conserved Plasmodium protein, unknown function	ND	0.0968379	ND	643	Only in Pb3
PBANKA_0821500 - conserved Plasmodium protein, unknown function	0.073509	ND	970	ND	Only in Pb1		PBANKA_0821500 - conserved Plasmodium protein, unknown function	0.073509	ND	970	ND	Only in Pb1		PBANKA_1223000 - conserved Plasmodium protein, unknown function	ND	0.0958498	ND	646	Only in Pb3
PBANKA_0943100 - CCR4-NOT transcription complex subunit 1, putative	0.073509	0.0758483	971	800	171		PBANKA_0943100 - CCR4-NOT transcription complex subunit 1, putative	0.073509	ND	971	ND	Only in Pb1		PBANKA_0506100 - PHAX domain-containing protein, putative	ND	0.0943676	ND	648	Only in Pb3
PBANKA_1125100 - 3-oxoacyl-acyl-carrier protein synthase, putative	0.073509	ND	972	ND	Only in Pb1		PBANKA_1125100 - 3-oxoacyl-acyl-carrier protein synthase, putative	0.073509	ND	972	ND	Only in Pb1		PBANKA_1226400 - cactin homolog, putative	ND	0.0933794	ND	652	Only in Pb3
PBANKA_0203900 - rRNA biogenesis protein RRP36, putative	0.0732779	0.131238	973	612	361		PBANKA_0203900 - rRNA biogenesis protein RRP36, putative	0.0732779	0.128953	973	537	436		PBANKA_1122100 - ferredoxin--NADP reductase, putative	ND	0.0928854	ND	653	Only in Pb3
PBANKA_0826500 - histone deacetylase 1, putative	0.0732779	ND	974	ND	Only in Pb1		PBANKA_0826500 - histone deacetylase 1, putative	0.0732779	ND	974	ND	Only in Pb1		PBANKA_1245800 - conserved Plasmodium protein, unknown function	ND	0.0923913	ND	654	Only in Pb3
PBANKA_1200800 - transformer-2 protein homolog beta, putative	0.0732779	ND	975	ND	Only in Pb1		PBANKA_1200800 - transformer-2 protein homolog beta, putative	0.0732779	ND	975	ND	Only in Pb1		PBANKA_0915000 - apical membrane antigen 1	ND	0.0918972	ND	657	Only in Pb3
PBANKA_1205600 - conserved protein, unknown function	0.0730467	ND	976	ND	Only in Pb1		PBANKA_1205600 - conserved protein, unknown function	0.0730467	ND	976	ND	Only in Pb1		PBANKA_1031500 - conserved Plasmodium protein, unknown function	ND	0.0909091	ND	662	Only in Pb3
PBANKA_0812300 - conserved Plasmodium protein, unknown function	0.0728155	0.126747	977	626	351		PBANKA_0812300 - conserved Plasmodium protein, unknown function	0.0728155	ND	977	ND	Only in Pb1		PBANKA_1017800 - conserved Plasmodium protein, unknown function	ND	0.0899209	ND	666	Only in Pb3
PBANKA_1121700 - leucine--tRNA ligase, putative	0.0728155	0.0778443	978	789	189		PBANKA_1121700 - leucine--tRNA ligase, putative	0.0728155	0.0820158	978	683	295		PBANKA_1010600 - calmodulin, putative	ND	0.0894269	ND	667	Only in Pb3
PBANKA_0521261 - 28S ribosomal RNA	0.0723532	0.242016	979	306	673		PBANKA_0521261 - 28S ribosomal RNA	0.0723532	0.202075	979	336	643		PBANKA_1330300 - conserved Plasmodium protein, unknown function	ND	0.0894269	ND	668	Only in Pb3
PBANKA_0826400 - zinc binding protein (Yippee), putative	0.0721221	ND	980	ND	Only in Pb1		PBANKA_0826400 - zinc binding protein (Yippee), putative	0.0721221	ND	980	ND	Only in Pb1		PBANKA_0108700 - RNA-binding protein 25, putative	ND	0.0844862	ND	680	Only in Pb3
PBANKA_1011500 - zinc finger protein, putative	0.0721221	0.0903194	981	744	237		PBANKA_1011500 - zinc finger protein, putative	0.0721221	0.0746047	981	709	272		PBANKA_0917500 - structural maintenance of chromosomes protein 1, putative	ND	0.083004	ND	681	Only in Pb3
PBANKA_1033800 - conserved protein, unknown function	0.0721221	0.0763473	982	797	185		PBANKA_1033800 - conserved protein, unknown function	0.0721221	0.0578063	982	748	234		PBANKA_1305700 - vacuolar protein sorting-associated protein 60, putative	ND	0.0825099	ND	682	Only in Pb3
PBANKA_1330300 - conserved Plasmodium protein, unknown function	0.0721221	ND	983	ND	Only in Pb1		PBANKA_1330300 - conserved Plasmodium protein, unknown function	0.0721221	0.0894269	983	668	315		PBANKA_0209400 - L-seryl-tRNA(Sec) kinase, putative	ND	0.0815217	ND	685	Only in Pb3
PBANKA_0209400 - L-seryl-tRNA(Sec) kinase, putative	0.0718909	ND	984	ND	Only in Pb1		PBANKA_0209400 - L-seryl-tRNA(Sec) kinase, putative	0.0718909	0.0815217	984	685	299		PBANKA_1004900 - transcription factor, putative	ND	0.0805336	ND	688	Only in Pb3
PBANKA_1022700 - protein GPR89, putative	0.0718909	ND	985	ND	Only in Pb1		PBANKA_1022700 - protein GPR89, putative	0.0718909	ND	985	ND	Only in Pb1		PBANKA_1455200 - ATP-dependent RNA helicase DBP9, putative	ND	0.0790514	ND	693	Only in Pb3
PBANKA_1200900 - conserved protein, unknown function	0.0716597	ND	986	ND	Only in Pb1		PBANKA_1200900 - conserved protein, unknown function	0.0716597	ND	986	ND	Only in Pb1		PBANKA_1230500 - RNA and export factor binding protein, putative	ND	0.0785573	ND	694	Only in Pb3
PBANKA_0401800 - HAD superfamily protein, putative	0.0714286	0.148204	987	562	425		PBANKA_0401800 - HAD superfamily protein, putative	0.0714286	ND	987	ND	Only in Pb1		PBANKA_0510100 - conserved protein, unknown function	ND	0.0770751	ND	697	Only in Pb3
PBANKA_1113100 - GTP-binding protein, putative	0.0714286	ND	988	ND	Only in Pb1		PBANKA_1113100 - GTP-binding protein, putative	0.0714286	0.05583	988	753	235		PBANKA_1239700 - S-adenosyl-L-methionine-dependent tRNA 4-demethylwyosine synthase, putative	ND	0.0770751	ND	698	Only in Pb3
PBANKA_0618300 - Ham1-like protein, putative	0.0711974	ND	989	ND	Only in Pb1		PBANKA_0618300 - Ham1-like protein, putative	0.0711974	ND	989	ND	Only in Pb1		PBANKA_0403100 - 1-cys-glutaredoxin-like protein-1, putative	ND	0.076581	ND	700	Only in Pb3
PBANKA_1339000 - vacuolar protein sorting-associated protein 52, putative	0.0711974	ND	990	ND	Only in Pb1		PBANKA_1339000 - vacuolar protein sorting-associated protein 52, putative	0.0711974	ND	990	ND	Only in Pb1		PBANKA_0602400 - major facilitator superfamily domain-containing protein, putative	ND	0.076581	ND	701	Only in Pb3
PBANKA_1116800 - conserved protein, unknown function	0.0709663	0.0928144	991	737	254		PBANKA_1116800 - conserved protein, unknown function	0.0709663	0.0721344	991	718	273		PBANKA_0926800 - conserved protein, unknown function	ND	0.076581	ND	702	Only in Pb3
PBANKA_1230500 - RNA and export factor binding protein, putative	0.0707351	ND	992	ND	Only in Pb1		PBANKA_1230500 - RNA and export factor binding protein, putative	0.0707351	0.0785573	992	694	298		PBANKA_1228500 - sentrin-specific protease 2, putative	ND	0.076087	ND	705	Only in Pb3
PBANKA_0820600 - pyridoxal phosphate homeostasis protein, putative	0.0705039	0.106287	993	692	301		PBANKA_0820600 - pyridoxal phosphate homeostasis protein, putative	0.0705039	ND	993	ND	Only in Pb1		PBANKA_1011200 - conserved Plasmodium protein, unknown function	ND	0.0750988	ND	707	Only in Pb3
PBANKA_0833000 - profilin	0.0705039	ND	994	ND	Only in Pb1		PBANKA_0833000 - profilin	0.0705039	ND	994	ND	Only in Pb1		PBANKA_0413500 - conserved Plasmodium protein, unknown function	ND	0.0746047	ND	708	Only in Pb3
PBANKA_0315400 - pre-mRNA-processing protein 45, putative	0.0702728	0.163673	995	511	484		PBANKA_0315400 - pre-mRNA-processing protein 45, putative	0.0702728	0.142787	995	496	499		PBANKA_0410600 - 60S ribosomal protein L26, putative	ND	0.0736166	ND	711	Only in Pb3
PBANKA_0610100 - lysine-specific histone demethylase 1, putative	0.0702728	ND	996	ND	Only in Pb1		PBANKA_0610100 - lysine-specific histone demethylase 1, putative	0.0702728	ND	996	ND	Only in Pb1		PBANKA_0935900 - conserved Plasmodium protein, unknown function	ND	0.0736166	ND	713	Only in Pb3
PBANKA_0911800 - DnaJ protein, putative	0.0702728	ND	997	ND	Only in Pb1		PBANKA_0911800 - DnaJ protein, putative	0.0702728	ND	997	ND	Only in Pb1		PBANKA_0613200 - DNA polymerase alpha catalytic subunit A, putative	ND	0.0726285	ND	716	Only in Pb3
PBANKA_1234200 - 40S ribosomal protein S24, putative	0.0702728	0.134731	998	596	402		PBANKA_1234200 - 40S ribosomal protein S24, putative	0.0702728	0.0938735	998	651	347		PBANKA_1241800 - DNA replication licensing factor MCM3, putative	ND	0.0726285	ND	717	Only in Pb3
PBANKA_1210100 - DNA repair protein RAD23, putative	0.0700416	ND	999	ND	Only in Pb1		PBANKA_1210100 - DNA repair protein RAD23, putative	0.0700416	ND	999	ND	Only in Pb1		PBANKA_1017900 - phosphoenolpyruvate carboxylase	ND	0.0711462	ND	720	Only in Pb3
PBANKA_0109700 - SWIB/MDM2 domain-containing protein, putative	0.0698104	ND	1000	ND	Only in Pb1		PBANKA_0109700 - SWIB/MDM2 domain-containing protein, putative	0.0698104	0.0597826	1000	746	254		PBANKA_0703700 - ATP-dependent RNA helicase DBP10, putative	ND	0.0671937	ND	728	Only in Pb3
PBANKA_0832900 - protein MAM3, putative	0.0698104	0.0858283	1001	761	240		PBANKA_0832900 - protein MAM3, putative	0.0698104	ND	1001	ND	Only in Pb1		PBANKA_0605100 - Tat binding protein 1(TBP-1)-interacting protein, putative	ND	0.0657115	ND	731	Only in Pb3
PBANKA_1435600 - debranching enzyme-associated ribonuclease, putative	0.0698104	0.0808383	1002	783	219		PBANKA_1435600 - debranching enzyme-associated ribonuclease, putative	0.0698104	ND	1002	ND	Only in Pb1		PBANKA_0831700 - NifU-like protein, putative	ND	0.0652174	ND	734	Only in Pb3
PBANKA_0101600 - JmjC domain-containing protein, putative	0.0695793	0.0728543	1003	807	196		PBANKA_0101600 - JmjC domain-containing protein, putative	0.0695793	ND	1003	ND	Only in Pb1		PBANKA_0901800 - conserved Plasmodium protein, unknown function	ND	0.062747	ND	737	Only in Pb3
PBANKA_0918600 - phosphatidylinositol-4-phosphate 5-kinase, putative	0.069117	0.0928144	1004	735	269		PBANKA_0918600 - phosphatidylinositol-4-phosphate 5-kinase, putative	0.069117	0.0706522	1004	721	283		PBANKA_0831200 - diacylglycerol kinase, putative	ND	0.0617589	ND	738	Only in Pb3
PBANKA_1233800 - histone RNA hairpin-binding protein, putative	0.069117	ND	1005	ND	Only in Pb1		PBANKA_1233800 - histone RNA hairpin-binding protein, putative	0.069117	ND	1005	ND	Only in Pb1		PBANKA_1365100 - conserved Plasmodium protein, unknown function	ND	0.0612648	ND	741	Only in Pb3
PBANKA_1402200 - tetratricopeptide repeat protein, putative	0.069117	ND	1006	ND	Only in Pb1		PBANKA_1402200 - tetratricopeptide repeat protein, putative	0.069117	ND	1006	ND	Only in Pb1		PBANKA_1019900 - conserved Plasmodium protein, unknown function	ND	0.0602767	ND	744	Only in Pb3
PBANKA_0935200 - nucleic acid binding protein, putative	0.0686546	ND	1007	ND	Only in Pb1		PBANKA_0935200 - nucleic acid binding protein, putative	0.0686546	ND	1007	ND	Only in Pb1		PBANKA_0109700 - SWIB/MDM2 domain-containing protein, putative	ND	0.0597826	ND	746	Only in Pb3
PBANKA_1415800 - conserved Plasmodium protein, unknown function	0.0686546	ND	1008	ND	Only in Pb1		PBANKA_1415800 - conserved Plasmodium protein, unknown function	0.0686546	ND	1008	ND	Only in Pb1		PBANKA_0202700 - kinesin-8, putative	ND	0.0587945	ND	747	Only in Pb3
PBANKA_0301500 - protein MAK16, putative	0.0681923	0.0783433	1009	785	224		PBANKA_0301500 - protein MAK16, putative	0.0681923	0.0849802	1009	677	332		PBANKA_0909500 - AAA family ATPase, putative	ND	0.0573123	ND	750	Only in Pb3
PBANKA_0314200 - calcium-dependent protein kinase 1	0.0681923	0.102295	1010	707	303		PBANKA_0314200 - calcium-dependent protein kinase 1	0.0681923	0.0800395	1010	690	320		PBANKA_1036300 - RNA-binding protein, putative	ND	0.0568182	ND	752	Only in Pb3
PBANKA_1462000 - conserved protein, unknown function	0.0681923	ND	1011	ND	Only in Pb1		PBANKA_1462000 - conserved protein, unknown function	0.0681923	ND	1011	ND	Only in Pb1		PBANKA_1113100 - GTP-binding protein, putative	ND	0.05583	ND	753	Only in Pb3
PBANKA_0106000 - G-protein associated signal transduction protein, putative	0.0679612	ND	1012	ND	Only in Pb1		PBANKA_0106000 - G-protein associated signal transduction protein, putative	0.0679612	ND	1012	ND	Only in Pb1		PBANKA_1025500 - NOT family protein, putative	ND	0.055336	ND	756	Only in Pb3
PBANKA_1006900 - methyltransferase, putative	0.0679612	ND	1013	ND	Only in Pb1		PBANKA_1006900 - methyltransferase, putative	0.0679612	ND	1013	ND	Only in Pb1		PBANKA_1365300 - intron-binding protein aquarius, putative	ND	0.0543478	ND	759	Only in Pb3
PBANKA_0504000 - tRNA methyltransferase, putative	0.06773	0.0703593	1014	813	201		PBANKA_0504000 - tRNA methyltransferase, putative	0.06773	0.0568182	1014	751	263		PBANKA_0929700 - haloacid dehalogenase-like hydrolase, putative	ND	0.0528656	ND	760	Only in Pb3
PBANKA_0510100 - conserved protein, unknown function	0.06773	ND	1015	ND	Only in Pb1		PBANKA_0510100 - conserved protein, unknown function	0.06773	0.0770751	1015	697	318		PBANKA_1118500 - conserved Plasmodium protein, unknown function	ND	0.0528656	ND	761	Only in Pb3
PBANKA_0934400 - conserved Plasmodium protein, unknown function	0.06773	ND	1016	ND	Only in Pb1		PBANKA_0934400 - conserved Plasmodium protein, unknown function	0.06773	ND	1016	ND	Only in Pb1		PBANKA_1462900 - rRNA-processing protein FCF2, putative	ND	0.0528656	ND	762	Only in Pb3
PBANKA_1310800 - 40S ribosomal protein S5, putative	0.0674988	ND	1017	ND	Only in Pb1		PBANKA_1310800 - 40S ribosomal protein S5, putative	0.0674988	ND	1017	ND	Only in Pb1		PBANKA_0909600 - AP2 domain transcription factor, putative	ND	0.0523715	ND	763	Only in Pb3
PBANKA_1355000 - V-type proton ATPase subunit D, putative	0.0674988	ND	1018	ND	Only in Pb1		PBANKA_1355000 - V-type proton ATPase subunit D, putative	0.0674988	ND	1018	ND	Only in Pb1		PBANKA_1440500 - conserved Plasmodium protein, unknown function	ND	0.0518775	ND	766	Only in Pb3
PBANKA_1013100 - 60S ribosomal protein L14, putative	0.0672677	0.0863273	1019	759	260		PBANKA_1013100 - 60S ribosomal protein L14, putative	0.0672677	0.0617589	1019	739	280		PBANKA_1346400 - conserved Plasmodium protein, unknown function	ND	0.0513834	ND	767	Only in Pb3
PBANKA_1104300 - centrosomal protein CEP120, putative	0.0672677	ND	1020	ND	Only in Pb1		PBANKA_1104300 - centrosomal protein CEP120, putative	0.0672677	ND	1020	ND	Only in Pb1		PBANKA_0206600 - asparagine and aspartate rich protein 2, putative	ND	0.0508893	ND	768	Only in Pb3
PBANKA_1109200 - asparagine--tRNA ligase, putative	0.0672677	ND	1021	ND	Only in Pb1		PBANKA_1109200 - asparagine--tRNA ligase, putative	0.0672677	ND	1021	ND	Only in Pb1		PBANKA_1142300 - rhoptry protein RHOP148, putative	ND	0.0503953	ND	769	Only in Pb3
PBANKA_1128300 - amino acid transporter AAT1, putative	0.0672677	ND	1022	ND	Only in Pb1		PBANKA_1128300 - amino acid transporter AAT1, putative	0.0672677	ND	1022	ND	Only in Pb1		PBANKA_0414000 - conserved Plasmodium protein, unknown function	ND	0.0494071	ND	771	Only in Pb3
PBANKA_1219200 - Cg8 protein, putative	0.0672677	ND	1023	ND	Only in Pb1		PBANKA_1219200 - Cg8 protein, putative	0.0672677	ND	1023	ND	Only in Pb1		PBANKA_1229200 - 60S ribosomal protein L19, putative	ND	0.048419	ND	772	Only in Pb3
PBANKA_1431600 - serpentine receptor, putative	0.0672677	ND	1024	ND	Only in Pb1		PBANKA_1431600 - serpentine receptor, putative	0.0672677	ND	1024	ND	Only in Pb1		PBANKA_0508000 - conserved Plasmodium protein, unknown function	ND	0.0469368	ND	774	Only in Pb3
PBANKA_0804800 - mediator of RNA polymerase II transcription subunit 10, putative	0.0670365	ND	1025	ND	Only in Pb1		PBANKA_0804800 - mediator of RNA polymerase II transcription subunit 10, putative	0.0670365	ND	1025	ND	Only in Pb1		PBANKA_0622000 - conserved Plasmodium protein, unknown function	ND	0.0464427	ND	776	Only in Pb3
PBANKA_1144300 - ribosomal protein L1, putative	0.0670365	ND	1026	ND	Only in Pb1		PBANKA_1144300 - ribosomal protein L1, putative	0.0670365	0.0429842	1026	787	239		PBANKA_0107600 - nucleoporin NUP637, putative	ND	0.0454545	ND	779	Only in Pb3
PBANKA_0703700 - ATP-dependent RNA helicase DBP10, putative	0.0668054	ND	1027	ND	Only in Pb1		PBANKA_0703700 - ATP-dependent RNA helicase DBP10, putative	0.0668054	0.0671937	1027	728	299		PBANKA_0317141 - fam-a protein	ND	0.0449605	ND	780	Only in Pb3
PBANKA_1454300 - vacuolar protein sorting-associated protein 16, putative	0.0668054	ND	1028	ND	Only in Pb1		PBANKA_1454300 - vacuolar protein sorting-associated protein 16, putative	0.0668054	ND	1028	ND	Only in Pb1		PBANKA_0703600 - translation initiation factor IF-2, putative	ND	0.0434783	ND	781	Only in Pb3
PBANKA_0205200 - conserved Plasmodium protein, unknown function	0.0665742	ND	1029	ND	Only in Pb1		PBANKA_0205200 - conserved Plasmodium protein, unknown function	0.0665742	ND	1029	ND	Only in Pb1		PBANKA_0830900 - leucine-rich repeat protein	ND	0.0434783	ND	782	Only in Pb3
PBANKA_1325100 - MORN repeat protein, putative	0.0665742	ND	1030	ND	Only in Pb1		PBANKA_1325100 - MORN repeat protein, putative	0.0665742	ND	1030	ND	Only in Pb1		PBANKA_1315000 - E3 SUMO-protein ligase NSE2, putative	ND	0.0434783	ND	783	Only in Pb3
PBANKA_0408900 - conserved Plasmodium protein, unknown function	0.066343	ND	1031	ND	Only in Pb1		PBANKA_0408900 - conserved Plasmodium protein, unknown function	0.066343	ND	1031	ND	Only in Pb1		PBANKA_0600700 - conserved Plasmodium protein, unknown function	ND	0.0429842	ND	784	Only in Pb3
PBANKA_1235500 - conserved protein, unknown function	0.066343	ND	1032	ND	Only in Pb1		PBANKA_1235500 - conserved protein, unknown function	0.066343	ND	1032	ND	Only in Pb1		PBANKA_0920300 - conserved Plasmodium protein, unknown function	ND	0.0429842	ND	785	Only in Pb3
PBANKA_0918300 - major facilitator superfamily-related transporter, putative	0.0661119	ND	1033	ND	Only in Pb1		PBANKA_0918300 - major facilitator superfamily-related transporter, putative	0.0661119	ND	1033	ND	Only in Pb1		PBANKA_1035600 - ATP-dependent Clp protease regulatory subunit ClpC, putative	ND	0.0429842	ND	786	Only in Pb3
PBANKA_1120600 - conserved Plasmodium protein, unknown function	0.0661119	ND	1034	ND	Only in Pb1		PBANKA_1120600 - conserved Plasmodium protein, unknown function	0.0661119	ND	1034	ND	Only in Pb1		PBANKA_1144300 - ribosomal protein L1, putative	ND	0.0429842	ND	787	Only in Pb3
PBANKA_1019900 - conserved Plasmodium protein, unknown function	0.0658807	ND	1035	ND	Only in Pb1		PBANKA_1019900 - conserved Plasmodium protein, unknown function	0.0658807	0.0602767	1035	744	291		PBANKA_0207600 - asparagine-rich antigen, putative	ND	0.041502	ND	788	Only in Pb3
PBANKA_0604600 - conserved protein, unknown function	0.0654184	0.132735	1036	602	434		PBANKA_0604600 - conserved protein, unknown function	0.0654184	0.133893	1036	523	513		PBANKA_1134300 - patatin-like phospholipase, putative	ND	0.041502	ND	789	Only in Pb3
PBANKA_0613900 - PDCD2 domain-containing protein, putative	0.0654184	ND	1037	ND	Only in Pb1		PBANKA_0613900 - PDCD2 domain-containing protein, putative	0.0654184	ND	1037	ND	Only in Pb1		PBANKA_1114300 - MORN repeat protein, putative	ND	0.0400198	ND	791	Only in Pb3
PBANKA_1360700 - conserved Plasmodium protein, unknown function	0.0651872	ND	1038	ND	Only in Pb1		PBANKA_1360700 - conserved Plasmodium protein, unknown function	0.0651872	ND	1038	ND	Only in Pb1		PBANKA_1461300 - conserved Plasmodium protein, unknown function	ND	0.0380435	ND	794	Only in Pb3
PBANKA_1363800 - phosphatidylinositol transfer protein, putative	0.0651872	0.0878244	1039	755	284		PBANKA_1363800 - phosphatidylinositol transfer protein, putative	0.0651872	0.0780632	1039	695	344		PBANKA_0815500 - conserved Plasmodium protein, unknown function	ND	0.0350791	ND	795	Only in Pb3
PBANKA_1104700 - trafficking protein particle complex subunit 8, putative	0.0649561	ND	1040	ND	Only in Pb1		PBANKA_1104700 - trafficking protein particle complex subunit 8, putative	0.0649561	ND	1040	ND	Only in Pb1		PBANKA_1423600 - 40S ribosomal protein S16, putative	ND	0.034585	ND	797	Only in Pb3
PBANKA_1339100 - protein BCP1, putative	0.0647249	ND	1041	ND	Only in Pb1		PBANKA_1339100 - protein BCP1, putative	0.0647249	ND	1041	ND	Only in Pb1		PBANKA_0710100 - 2-oxoglutarate dehydrogenase E1 component, putative	ND	0.0316206	ND	801	Only in Pb3
PBANKA_1435500 - conserved Plasmodium protein, unknown function	0.0647249	0.0573852	1042	842	200		PBANKA_1435500 - conserved Plasmodium protein, unknown function	0.0647249	0.0657115	1042	733	309		PBANKA_1326700 - conserved Plasmodium protein, unknown function	ND	0.0296443	ND	804	Only in Pb3
PBANKA_0920100 - prefoldin subunit 5, putative	0.0644938	ND	1043	ND	Only in Pb1		PBANKA_0920100 - prefoldin subunit 5, putative	0.0644938	ND	1043	ND	Only in Pb1		PBANKA_1204700 - conserved Plasmodium protein, unknown function	ND	0.0291502	ND	805	Only in Pb3
PBANKA_1111900 - CDK-activating kinase assembly factor MAT1, putative	0.0640314	ND	1044	ND	Only in Pb1		PBANKA_1111900 - CDK-activating kinase assembly factor MAT1, putative	0.0640314	ND	1044	ND	Only in Pb1		PBANKA_1021900 - DNA-directed RNA polymerase III subunit RPC6, putative	ND	0.0266798	ND	807	Only in Pb3
PBANKA_1242800 - eukaryotic translation initiation factor 3 subunit E, putative	0.0640314	ND	1045	ND	Only in Pb1		PBANKA_1242800 - eukaryotic translation initiation factor 3 subunit E, putative	0.0640314	ND	1045	ND	Only in Pb1		PBANKA_1419600 - conserved Plasmodium protein, unknown function	ND	0.0256917	ND	809	Only in Pb3
PBANKA_1458200 - 5-formyltetrahydrofolate cyclo-ligase, putative	0.0640314	ND	1046	ND	Only in Pb1		PBANKA_1458200 - 5-formyltetrahydrofolate cyclo-ligase, putative	0.0640314	ND	1046	ND	Only in Pb1		PBANKA_0608000 - porphobilinogen deaminase	ND	0.0242095	ND	810	Only in Pb3
PBANKA_0108700 - RNA-binding protein 25, putative	0.0638003	ND	1047	ND	Only in Pb1		PBANKA_0108700 - RNA-binding protein 25, putative	0.0638003	0.0844862	1047	680	367		PBANKA_0104100 - serine/threonine protein kinase, putative	ND	0.0237154	ND	811	Only in Pb3
PBANKA_0207300 - conserved protein, unknown function	0.0638003	ND	1048	ND	Only in Pb1		PBANKA_0207300 - conserved protein, unknown function	0.0638003	ND	1048	ND	Only in Pb1		PBANKA_1336600 - conserved protein, unknown function	ND	0.0237154	ND	812	Only in Pb3
PBANKA_1135300 - conserved Plasmodium protein, unknown function	0.0635691	ND	1049	ND	Only in Pb1		PBANKA_1135300 - conserved Plasmodium protein, unknown function	0.0635691	ND	1049	ND	Only in Pb1		PBANKA_1416700 - glycerol-3-phosphate 1-O-acyltransferase	ND	0.0232213	ND	814	Only in Pb3
PBANKA_0306800 - ATP-dependent RNA helicase UAP56, putative	0.063338	ND	1050	ND	Only in Pb1		PBANKA_0306800 - ATP-dependent RNA helicase UAP56, putative	0.063338	ND	1050	ND	Only in Pb1		PBANKA_1020000 - conserved Plasmodium protein, unknown function	ND	0.0212451	ND	816	Only in Pb3
PBANKA_1027700 - uracil-DNA glycosylase, putative	0.063338	ND	1051	ND	Only in Pb1		PBANKA_1027700 - uracil-DNA glycosylase, putative	0.063338	ND	1051	ND	Only in Pb1		PBANKA_1407600 - 60S ribosomal protein L24, putative	ND	0.0202569	ND	818	Only in Pb3
PBANKA_1228700 - nucleolar protein 10, putative	0.063338	0.0843313	1052	770	282		PBANKA_1228700 - nucleolar protein 10, putative	0.063338	ND	1052	ND	Only in Pb1		PBANKA_0313000 - conserved Plasmodium protein, unknown function	ND	0.0197628	ND	819	Only in Pb3
PBANKA_1451200 - p25-alpha family protein, putative	0.063338	0.169162	1053	493	560		PBANKA_1451200 - p25-alpha family protein, putative	0.063338	ND	1053	ND	Only in Pb1		PBANKA_1003100 - pre-mRNA-processing-splicing factor 8, putative	ND	0.0197628	ND	820	Only in Pb3
PBANKA_0305500 - conserved Plasmodium protein, unknown function	0.0631068	0.0643713	1054	820	234		PBANKA_0305500 - conserved Plasmodium protein, unknown function	0.0631068	ND	1054	ND	Only in Pb1		PBANKA_0515000 - ookinete surface protein P25	ND	0.0192688	ND	822	Only in Pb3
PBANKA_0812000 - DNA primase large subunit, putative	0.0631068	0.0593812	1055	836	219		PBANKA_0812000 - DNA primase large subunit, putative	0.0631068	ND	1055	ND	Only in Pb1		PBANKA_0623100 - tryptophan-rich protein	ND	0.0177866	ND	823	Only in Pb3
PBANKA_1412600 - telomerase reverse transcriptase	0.0631068	0.0888224	1056	751	305		PBANKA_1412600 - telomerase reverse transcriptase	0.0631068	0.105237	1056	623	433		PBANKA_0311700 - rhoptry neck protein 6, putative	ND	0.0158103	ND	824	Only in Pb3
PBANKA_1000700 - regulator of chromosome condensation, putative	0.0626445	ND	1057	ND	Only in Pb1		PBANKA_1000700 - regulator of chromosome condensation, putative	0.0626445	ND	1057	ND	Only in Pb1		PBANKA_0610400 - non-SERCA-type Ca2+ -transporting P-ATPase, putative	ND	0.0123518	ND	827	Only in Pb3
PBANKA_0916000 - conserved Plasmodium protein, unknown function	0.0621822	ND	1058	ND	Only in Pb1		PBANKA_0916000 - conserved Plasmodium protein, unknown function	0.0621822	ND	1058	ND	Only in Pb1
PBANKA_0939100 - AP2 domain transcription factor, putative	0.061951	ND	1059	ND	Only in Pb1		PBANKA_0939100 - AP2 domain transcription factor, putative	0.061951	ND	1059	ND	Only in Pb1
PBANKA_0904100 - ras-related protein Rab-6	0.0617198	ND	1060	ND	Only in Pb1		PBANKA_0904100 - ras-related protein Rab-6	0.0617198	ND	1060	ND	Only in Pb1
PBANKA_0917800 - conserved oligomeric Golgi complex subunit 2, putative	0.0614887	0.0838323	1061	773	288		PBANKA_0917800 - conserved oligomeric Golgi complex subunit 2, putative	0.0614887	0.055336	1061	755	306
PBANKA_0929700 - haloacid dehalogenase-like hydrolase, putative	0.0614887	ND	1062	ND	Only in Pb1		PBANKA_0929700 - haloacid dehalogenase-like hydrolase, putative	0.0614887	0.0528656	1062	760	302
PBANKA_0936300 - protein transport protein BOS1, putative	0.0614887	ND	1063	ND	Only in Pb1		PBANKA_0936300 - protein transport protein BOS1, putative	0.0614887	ND	1063	ND	Only in Pb1
PBANKA_1034700 - multifunctional methyltransferase subunit TRM112, putative	0.0612575	ND	1064	ND	Only in Pb1		PBANKA_1034700 - multifunctional methyltransferase subunit TRM112, putative	0.0612575	ND	1064	ND	Only in Pb1
PBANKA_0311900 - RING zinc finger protein, putative	0.0610264	ND	1065	ND	Only in Pb1		PBANKA_0311900 - RING zinc finger protein, putative	0.0610264	ND	1065	ND	Only in Pb1
PBANKA_1037600 - rRNA biogenesis protein RRP5, putative	0.0607952	0.0898204	1066	747	319		PBANKA_1037600 - rRNA biogenesis protein RRP5, putative	0.0607952	0.0602767	1066	745	321
PBANKA_1039500 - zinc finger protein, putative	0.0607952	ND	1067	ND	Only in Pb1		PBANKA_1039500 - zinc finger protein, putative	0.0607952	ND	1067	ND	Only in Pb1
PBANKA_0616900 - conserved Plasmodium protein, unknown function	0.060564	ND	1068	ND	Only in Pb1		PBANKA_0616900 - conserved Plasmodium protein, unknown function	0.060564	ND	1068	ND	Only in Pb1
PBANKA_0809600 - conserved Plasmodium protein, unknown function	0.060564	ND	1069	ND	Only in Pb1		PBANKA_0809600 - conserved Plasmodium protein, unknown function	0.060564	ND	1069	ND	Only in Pb1
PBANKA_0826000 - ribosomal RNA-processing protein 8, putative	0.060564	0.113273	1070	670	400		PBANKA_0826000 - ribosomal RNA-processing protein 8, putative	0.060564	0.115613	1070	582	488
PBANKA_0915200 - conserved Plasmodium protein, unknown function	0.060564	0.0573852	1071	841	230		PBANKA_0915200 - conserved Plasmodium protein, unknown function	0.060564	ND	1071	ND	Only in Pb1
PBANKA_0204800 - secreted ookinete protein, putative	0.0603329	0.551397	1072	78	994		PBANKA_0204800 - secreted ookinete protein, putative	0.0603329	0.546937	1072	62	1010
PBANKA_0415600 - conserved Plasmodium protein, unknown function	0.0603329	ND	1073	ND	Only in Pb1		PBANKA_0415600 - conserved Plasmodium protein, unknown function	0.0603329	ND	1073	ND	Only in Pb1
PBANKA_1135800 - conserved Plasmodium protein, unknown function	0.0601017	ND	1074	ND	Only in Pb1		PBANKA_1135800 - conserved Plasmodium protein, unknown function	0.0601017	ND	1074	ND	Only in Pb1
PBANKA_0102000 - mitochondrial chaperone BCS1, putative	0.0598706	ND	1075	ND	Only in Pb1		PBANKA_0102000 - mitochondrial chaperone BCS1, putative	0.0598706	ND	1075	ND	Only in Pb1
PBANKA_0618600 - conserved protein, unknown function	0.0598706	ND	1076	ND	Only in Pb1		PBANKA_0618600 - conserved protein, unknown function	0.0598706	ND	1076	ND	Only in Pb1
PBANKA_0828200 - conserved Plasmodium protein, unknown function	0.0598706	0.0778443	1077	788	289		PBANKA_0828200 - conserved Plasmodium protein, unknown function	0.0598706	0.0755929	1077	706	371
PBANKA_0926100 - JmjC domain-containing protein, putative	0.0596394	ND	1078	ND	Only in Pb1		PBANKA_0926100 - JmjC domain-containing protein, putative	0.0596394	ND	1078	ND	Only in Pb1
PBANKA_1234600 - EELM2 domain-containing protein, putative	0.0596394	0.411677	1079	131	948		PBANKA_1234600 - EELM2 domain-containing protein, putative	0.0596394	0.399209	1079	115	964
PBANKA_1404400 - conserved Plasmodium protein, unknown function	0.0596394	ND	1080	ND	Only in Pb1		PBANKA_1404400 - conserved Plasmodium protein, unknown function	0.0596394	ND	1080	ND	Only in Pb1
PBANKA_1132900 - regulator of chromosome condensation, putative	0.0594082	0.0878244	1081	754	327		PBANKA_1132900 - regulator of chromosome condensation, putative	0.0594082	0.076581	1081	704	377
PBANKA_1211800 - conserved Plasmodium protein, unknown function	0.0594082	0.122754	1082	637	445		PBANKA_1211800 - conserved Plasmodium protein, unknown function	0.0594082	0.116107	1082	580	502
PBANKA_0301300 - conserved Plasmodium protein, unknown function	0.0591771	ND	1083	ND	Only in Pb1		PBANKA_0301300 - conserved Plasmodium protein, unknown function	0.0591771	ND	1083	ND	Only in Pb1
PBANKA_1016000 - heme/steroid binding domain containing protein, putative	0.0591771	0.123253	1084	635	449		PBANKA_1016000 - heme/steroid binding domain containing protein, putative	0.0591771	ND	1084	ND	Only in Pb1
PBANKA_1319400 - conserved Plasmodium protein, unknown function	0.0591771	ND	1085	ND	Only in Pb1		PBANKA_1319400 - conserved Plasmodium protein, unknown function	0.0591771	ND	1085	ND	Only in Pb1
PBANKA_0615100 - queuine tRNA-ribosyltransferase, putative	0.0589459	0.0848303	1086	765	321		PBANKA_0615100 - queuine tRNA-ribosyltransferase, putative	0.0589459	0.0918972	1086	656	430
PBANKA_0909500 - AAA family ATPase, putative	0.0589459	ND	1087	ND	Only in Pb1		PBANKA_0909500 - AAA family ATPase, putative	0.0589459	0.0573123	1087	750	337
PBANKA_0513900 - conserved Plasmodium protein, unknown function	0.0587147	0.0743513	1088	802	286		PBANKA_0513900 - conserved Plasmodium protein, unknown function	0.0587147	ND	1088	ND	Only in Pb1
PBANKA_1228400 - mannose-6-phosphate isomerase, putative	0.0587147	0.0633733	1089	827	262		PBANKA_1228400 - mannose-6-phosphate isomerase, putative	0.0587147	0.0681818	1089	725	364
PBANKA_1232500 - eukaryotic translation initiation factor 3 subunit B, putative	0.0587147	ND	1090	ND	Only in Pb1		PBANKA_1232500 - eukaryotic translation initiation factor 3 subunit B, putative	0.0587147	ND	1090	ND	Only in Pb1
PBANKA_0808700 - GTPase-activating protein, putative	0.0584836	ND	1091	ND	Only in Pb1		PBANKA_0808700 - GTPase-activating protein, putative	0.0584836	ND	1091	ND	Only in Pb1
PBANKA_1011200 - conserved Plasmodium protein, unknown function	0.0584836	ND	1092	ND	Only in Pb1		PBANKA_1011200 - conserved Plasmodium protein, unknown function	0.0584836	0.0750988	1092	707	385
PBANKA_0208100 - heptatricopeptide repeat and RAP domain-containing protein, putative	0.0582524	ND	1093	ND	Only in Pb1		PBANKA_0208100 - heptatricopeptide repeat and RAP domain-containing protein, putative	0.0582524	ND	1093	ND	Only in Pb1
PBANKA_0403000 - 60S ribosomal protein L44, putative	0.0582524	0.0813373	1094	781	313		PBANKA_0403000 - 60S ribosomal protein L44, putative	0.0582524	0.0573123	1094	749	345
PBANKA_1115500 - NLI interacting factor-like phosphatase	0.0582524	ND	1095	ND	Only in Pb1		PBANKA_1115500 - NLI interacting factor-like phosphatase	0.0582524	ND	1095	ND	Only in Pb1
PBANKA_1235800 - conserved protein, unknown function	0.0582524	0.0638723	1096	825	271		PBANKA_1235800 - conserved protein, unknown function	0.0582524	0.048419	1096	773	323
PBANKA_1317100 - gamma-tubulin complex component, putative	0.0582524	ND	1097	ND	Only in Pb1		PBANKA_1317100 - gamma-tubulin complex component, putative	0.0582524	ND	1097	ND	Only in Pb1
PBANKA_0608500 - SNARE protein, putative	0.0580213	ND	1098	ND	Only in Pb1		PBANKA_0608500 - SNARE protein, putative	0.0580213	ND	1098	ND	Only in Pb1
PBANKA_0936600 - conserved Plasmodium protein, unknown function	0.0580213	ND	1099	ND	Only in Pb1		PBANKA_0936600 - conserved Plasmodium protein, unknown function	0.0580213	ND	1099	ND	Only in Pb1
PBANKA_1008600 - conserved Plasmodium protein, unknown function	0.0580213	0.118263	1100	647	453		PBANKA_1008600 - conserved Plasmodium protein, unknown function	0.0580213	0.0671937	1100	729	371
PBANKA_1107200 - protein CAF40, putative	0.0580213	ND	1101	ND	Only in Pb1		PBANKA_1107200 - protein CAF40, putative	0.0580213	ND	1101	ND	Only in Pb1
PBANKA_0908400 - conserved Plasmodium protein, unknown function	0.0577901	0.115768	1102	660	442		PBANKA_0908400 - conserved Plasmodium protein, unknown function	0.0577901	0.101779	1102	630	472
PBANKA_1316900 - conserved Plasmodium protein, unknown function	0.0577901	0.0489022	1103	852	251		PBANKA_1316900 - conserved Plasmodium protein, unknown function	0.0577901	ND	1103	ND	Only in Pb1
PBANKA_1002000 - conserved Plasmodium protein, unknown function	0.0575589	0.212076	1104	382	722		PBANKA_1002000 - conserved Plasmodium protein, unknown function	0.0575589	0.199605	1104	340	764
PBANKA_0814800 - conserved Plasmodium protein, unknown function	0.0573278	0.0678643	1105	818	287		PBANKA_0814800 - conserved Plasmodium protein, unknown function	0.0573278	ND	1105	ND	Only in Pb1
PBANKA_1010200 - methionine aminopeptidase 2, putative	0.0570966	0.212575	1106	381	725		PBANKA_1010200 - methionine aminopeptidase 2, putative	0.0570966	0.192194	1106	356	750
PBANKA_1317500 - glucose-6-phosphate dehydrogenase-6-phosphogluconolactonase, putative	0.0570966	ND	1107	ND	Only in Pb1		PBANKA_1317500 - glucose-6-phosphate dehydrogenase-6-phosphogluconolactonase, putative	0.0570966	ND	1107	ND	Only in Pb1
PBANKA_0401600 - N-ethylmaleimide-sensitive fusion protein, putative	0.0568655	ND	1108	ND	Only in Pb1		PBANKA_0401600 - N-ethylmaleimide-sensitive fusion protein, putative	0.0568655	ND	1108	ND	Only in Pb1
PBANKA_0622000 - conserved Plasmodium protein, unknown function	0.0568655	ND	1109	ND	Only in Pb1		PBANKA_0622000 - conserved Plasmodium protein, unknown function	0.0568655	0.0464427	1109	776	333
PBANKA_0913900 - alpha/beta hydrolase, putative	0.0568655	0.0878244	1110	753	357		PBANKA_0913900 - alpha/beta hydrolase, putative	0.0568655	ND	1110	ND	Only in Pb1
PBANKA_0716000 - structural maintenance of chromosomes protein 3, putative	0.0566343	0.0469062	1111	854	257		PBANKA_0716000 - structural maintenance of chromosomes protein 3, putative	0.0566343	0.0464427	1111	777	334
PBANKA_0414000 - conserved Plasmodium protein, unknown function	0.056172	ND	1112	ND	Only in Pb1		PBANKA_0414000 - conserved Plasmodium protein, unknown function	0.056172	0.0494071	1112	771	341
PBANKA_1134300 - patatin-like phospholipase, putative	0.056172	ND	1113	ND	Only in Pb1		PBANKA_1134300 - patatin-like phospholipase, putative	0.056172	0.041502	1113	789	324
PBANKA_1325500 - conserved Plasmodium protein, unknown function	0.056172	ND	1114	ND	Only in Pb1		PBANKA_1325500 - conserved Plasmodium protein, unknown function	0.056172	ND	1114	ND	Only in Pb1
PBANKA_0802400 - phosphopantetheine adenylyltransferase, putative	0.0559408	0.0598802	1115	835	280		PBANKA_0802400 - phosphopantetheine adenylyltransferase, putative	0.0559408	0.0518775	1115	765	350
PBANKA_1236300 - ATP-dependent RNA helicase DDX1, putative	0.0559408	0.0778443	1116	790	326		PBANKA_1236300 - ATP-dependent RNA helicase DDX1, putative	0.0559408	0.0849802	1116	679	437
PBANKA_1341800 - conserved Plasmodium protein, unknown function	0.0559408	0.0578842	1117	840	277		PBANKA_1341800 - conserved Plasmodium protein, unknown function	0.0559408	ND	1117	ND	Only in Pb1
PBANKA_1300800 - cysteine repeat modular protein 4	0.0554785	0.0693613	1118	815	303		PBANKA_1300800 - cysteine repeat modular protein 4	0.0554785	0.0736166	1118	714	404
PBANKA_1414800 - conserved Plasmodium protein, unknown function	0.0554785	ND	1119	ND	Only in Pb1		PBANKA_1414800 - conserved Plasmodium protein, unknown function	0.0554785	ND	1119	ND	Only in Pb1
PBANKA_1313800 - signal recognition particle subunit SRP54, putative	0.0552473	ND	1120	ND	Only in Pb1		PBANKA_1313800 - signal recognition particle subunit SRP54, putative	0.0552473	ND	1120	ND	Only in Pb1
PBANKA_1000011 - reticulocyte binding protein, putative	0.0550162	0.0923154	1121	740	381		PBANKA_1000011 - reticulocyte binding protein, putative	0.0550162	0.0943676	1121	649	472
PBANKA_1004800 - peptidyl-tRNA hydrolase 2, putative	0.0550162	ND	1122	ND	Only in Pb1		PBANKA_1004800 - peptidyl-tRNA hydrolase 2, putative	0.0550162	ND	1122	ND	Only in Pb1
PBANKA_1319700 - AP2 domain transcription factor, putative	0.0550162	ND	1123	ND	Only in Pb1		PBANKA_1319700 - AP2 domain transcription factor, putative	0.0550162	ND	1123	ND	Only in Pb1
PBANKA_0901400 - ATP synthase subunit delta, mitochondrial, putative	0.054785	0.10479	1124	698	426		PBANKA_0901400 - ATP synthase subunit delta, mitochondrial, putative	0.054785	ND	1124	ND	Only in Pb1
PBANKA_1348400 - histone H3-like centromeric protein CSE4, putative	0.054785	ND	1125	ND	Only in Pb1		PBANKA_1348400 - histone H3-like centromeric protein CSE4, putative	0.054785	ND	1125	ND	Only in Pb1
PBANKA_1440400 - small subunit rRNA processing factor, putative	0.054785	ND	1126	ND	Only in Pb1		PBANKA_1440400 - small subunit rRNA processing factor, putative	0.054785	ND	1126	ND	Only in Pb1
PBANKA_0203750 - phosphatidate cytidylyltransferase, putative	0.0545539	ND	1127	ND	Only in Pb1		PBANKA_0203750 - phosphatidate cytidylyltransferase, putative	0.0545539	ND	1127	ND	Only in Pb1
PBANKA_0925700 - conserved Plasmodium protein, unknown function	0.0545539	ND	1128	ND	Only in Pb1		PBANKA_0925700 - conserved Plasmodium protein, unknown function	0.0545539	ND	1128	ND	Only in Pb1
PBANKA_1122500 - conserved Plasmodium protein, unknown function	0.0545539	ND	1129	ND	Only in Pb1		PBANKA_1122500 - conserved Plasmodium protein, unknown function	0.0545539	ND	1129	ND	Only in Pb1
PBANKA_0109100 - transketolase, putative	0.0543227	ND	1130	ND	Only in Pb1		PBANKA_0109100 - transketolase, putative	0.0543227	ND	1130	ND	Only in Pb1
PBANKA_1311800 - U3 small nucleolar RNA-associated protein 12, putative	0.0543227	ND	1131	ND	Only in Pb1		PBANKA_1311800 - U3 small nucleolar RNA-associated protein 12, putative	0.0543227	ND	1131	ND	Only in Pb1
PBANKA_1327900 - conserved Plasmodium protein, unknown function	0.0540915	0.0968064	1132	720	412		PBANKA_1327900 - conserved Plasmodium protein, unknown function	0.0540915	0.0874506	1132	674	458
PBANKA_1459700 - pre-mRNA-splicing factor CWC26, putative	0.0540915	ND	1133	ND	Only in Pb1		PBANKA_1459700 - pre-mRNA-splicing factor CWC26, putative	0.0540915	ND	1133	ND	Only in Pb1
PBANKA_0619100 - 40S ribosomal protein S5, putative	0.0538604	0.0613772	1134	830	304		PBANKA_0619100 - 40S ribosomal protein S5, putative	0.0538604	0.055336	1134	754	380
PBANKA_1335900 - DNA-directed RNA polymerase, alpha subunit, putative	0.0538604	ND	1135	ND	Only in Pb1		PBANKA_1335900 - DNA-directed RNA polymerase, alpha subunit, putative	0.0538604	ND	1135	ND	Only in Pb1
PBANKA_1426500 - cullin-1, putative	0.0538604	ND	1136	ND	Only in Pb1		PBANKA_1426500 - cullin-1, putative	0.0538604	ND	1136	ND	Only in Pb1
PBANKA_0828400 - RNA-binding protein, putative	0.0536292	0.181637	1137	459	678		PBANKA_0828400 - RNA-binding protein, putative	0.0536292	0.170455	1137	418	719
PBANKA_1142900 - suppressor of kinetochore protein 1, putative	0.0536292	ND	1138	ND	Only in Pb1		PBANKA_1142900 - suppressor of kinetochore protein 1, putative	0.0536292	ND	1138	ND	Only in Pb1
PBANKA_0112000 - syntaxin-binding protein, putative	0.0533981	ND	1139	ND	Only in Pb1		PBANKA_0112000 - syntaxin-binding protein, putative	0.0533981	ND	1139	ND	Only in Pb1
PBANKA_0920600 - TFIIS central domain-containing protein, putative	0.0533981	ND	1140	ND	Only in Pb1		PBANKA_0920600 - TFIIS central domain-containing protein, putative	0.0533981	ND	1140	ND	Only in Pb1
PBANKA_0506500 - ZIP domain-containing protein	0.0531669	ND	1141	ND	Only in Pb1		PBANKA_0506500 - ZIP domain-containing protein	0.0531669	ND	1141	ND	Only in Pb1
PBANKA_0912000 - conserved Plasmodium protein, unknown function	0.0531669	ND	1142	ND	Only in Pb1		PBANKA_0912000 - conserved Plasmodium protein, unknown function	0.0531669	ND	1142	ND	Only in Pb1
PBANKA_1019100 - DEAD/DEAH box helicase, putative	0.0531669	ND	1143	ND	Only in Pb1		PBANKA_1019100 - DEAD/DEAH box helicase, putative	0.0531669	ND	1143	ND	Only in Pb1
PBANKA_1023400 - glutathione reductase, putative	0.0531669	ND	1144	ND	Only in Pb1		PBANKA_1023400 - glutathione reductase, putative	0.0531669	ND	1144	ND	Only in Pb1
PBANKA_0309400 - conserved Plasmodium protein, unknown function	0.0529357	0.0738523	1145	804	341		PBANKA_0309400 - conserved Plasmodium protein, unknown function	0.0529357	0.0775692	1145	696	449
PBANKA_0603200 - eukaryotic translation initiation factor 5A, putative	0.0529357	ND	1146	ND	Only in Pb1		PBANKA_0603200 - eukaryotic translation initiation factor 5A, putative	0.0529357	ND	1146	ND	Only in Pb1
PBANKA_0617500 - exosome complex component CSL4, putative	0.0529357	ND	1147	ND	Only in Pb1		PBANKA_0617500 - exosome complex component CSL4, putative	0.0529357	ND	1147	ND	Only in Pb1
PBANKA_1021000 - conserved Plasmodium protein, unknown function	0.0529357	ND	1148	ND	Only in Pb1		PBANKA_1021000 - conserved Plasmodium protein, unknown function	0.0529357	ND	1148	ND	Only in Pb1
PBANKA_1129700 - ATP-dependent RNA helicase HAS1, putative	0.0529357	ND	1149	ND	Only in Pb1		PBANKA_1129700 - ATP-dependent RNA helicase HAS1, putative	0.0529357	ND	1149	ND	Only in Pb1
PBANKA_1357800 - conserved Plasmodium protein, unknown function	0.0529357	0.0928144	1150	738	412		PBANKA_1357800 - conserved Plasmodium protein, unknown function	0.0529357	0.0889328	1150	669	481
PBANKA_0502800 - tRNA wybutosine-synthesizing protein, putative	0.0527046	0.0708583	1151	812	339		PBANKA_0502800 - tRNA wybutosine-synthesizing protein, putative	0.0527046	0.0741107	1151	710	441
PBANKA_0622600 - conserved Plasmodium protein, unknown function	0.0527046	ND	1152	ND	Only in Pb1		PBANKA_0622600 - conserved Plasmodium protein, unknown function	0.0527046	ND	1152	ND	Only in Pb1
PBANKA_0805400 - DNA-directed RNA polymerases I, II, and III subunit RPABC5, putative	0.0527046	ND	1153	ND	Only in Pb1		PBANKA_0805400 - DNA-directed RNA polymerases I, II, and III subunit RPABC5, putative	0.0527046	ND	1153	ND	Only in Pb1
PBANKA_1004400 - ribosomal protein L25, putative	0.0527046	ND	1154	ND	Only in Pb1		PBANKA_1004400 - ribosomal protein L25, putative	0.0527046	ND	1154	ND	Only in Pb1
PBANKA_1342600 - conserved Plasmodium protein, unknown function	0.0527046	0.260479	1155	289	866		PBANKA_1342600 - conserved Plasmodium protein, unknown function	0.0527046	0.266304	1155	234	921
PBANKA_1352200 - conserved Plasmodium protein, unknown function	0.0527046	ND	1156	ND	Only in Pb1		PBANKA_1352200 - conserved Plasmodium protein, unknown function	0.0527046	ND	1156	ND	Only in Pb1
PBANKA_1363700 - AP2 domain transcription factor AP2-O4	0.0527046	0.100299	1157	711	446		PBANKA_1363700 - AP2 domain transcription factor AP2-O4	0.0527046	0.107213	1157	613	544
PBANKA_0714400 - EF-hand calcium-binding domain-containing protein, putative	0.0524734	ND	1158	ND	Only in Pb1		PBANKA_0714400 - EF-hand calcium-binding domain-containing protein, putative	0.0524734	ND	1158	ND	Only in Pb1
PBANKA_1115600 - conserved Plasmodium protein, unknown function	0.0524734	ND	1159	ND	Only in Pb1		PBANKA_1115600 - conserved Plasmodium protein, unknown function	0.0524734	ND	1159	ND	Only in Pb1
PBANKA_0913800 - DNA-directed RNA polymerase I subunit RPA2, putative	0.0522423	ND	1160	ND	Only in Pb1		PBANKA_0913800 - DNA-directed RNA polymerase I subunit RPA2, putative	0.0522423	ND	1160	ND	Only in Pb1
PBANKA_1144100 - ABC transporter E family member 1, putative	0.0522423	ND	1161	ND	Only in Pb1		PBANKA_1144100 - ABC transporter E family member 1, putative	0.0522423	ND	1161	ND	Only in Pb1
PBANKA_1241300 - conserved Plasmodium protein, unknown function	0.0522423	ND	1162	ND	Only in Pb1		PBANKA_1241300 - conserved Plasmodium protein, unknown function	0.0522423	ND	1162	ND	Only in Pb1
PBANKA_0922100 - 40S ribosomal protein S18, putative	0.0520111	ND	1163	ND	Only in Pb1		PBANKA_0922100 - 40S ribosomal protein S18, putative	0.0520111	ND	1163	ND	Only in Pb1
PBANKA_0929300 - actin-related protein 2/3 complex subunit 1, putative	0.0520111	ND	1164	ND	Only in Pb1		PBANKA_0929300 - actin-related protein 2/3 complex subunit 1, putative	0.0520111	ND	1164	ND	Only in Pb1
PBANKA_1360200 - conserved Plasmodium protein, unknown function	0.0520111	ND	1165	ND	Only in Pb1		PBANKA_1360200 - conserved Plasmodium protein, unknown function	0.0520111	ND	1165	ND	Only in Pb1
PBANKA_1418600 - conserved protein, unknown function	0.0520111	ND	1166	ND	Only in Pb1		PBANKA_1418600 - conserved protein, unknown function	0.0520111	ND	1166	ND	Only in Pb1
PBANKA_1017300 - conserved Plasmodium protein, unknown function	0.0517799	ND	1167	ND	Only in Pb1		PBANKA_1017300 - conserved Plasmodium protein, unknown function	0.0517799	ND	1167	ND	Only in Pb1
PBANKA_1359400 - conserved Plasmodium protein, unknown function	0.0515488	ND	1168	ND	Only in Pb1		PBANKA_1359400 - conserved Plasmodium protein, unknown function	0.0515488	ND	1168	ND	Only in Pb1
PBANKA_1415500 - U4/U6,U5 tri-snRNP-associated protein 2, putative	0.0515488	ND	1169	ND	Only in Pb1		PBANKA_1415500 - U4/U6.U5 tri-snRNP-associated protein 2, putative	0.0515488	ND	1169	ND	Only in Pb1
PBANKA_1438400 - conserved Plasmodium protein, unknown function	0.0515488	0.0828343	1170	775	395		PBANKA_1438400 - conserved Plasmodium protein, unknown function	0.0515488	ND	1170	ND	Only in Pb1
PBANKA_1000800 - pre-mRNA splicing factor, putative	0.0513176	ND	1171	ND	Only in Pb1		PBANKA_1000800 - pre-mRNA splicing factor, putative	0.0513176	ND	1171	ND	Only in Pb1
PBANKA_0413600 - zinc finger protein, putative	0.0510865	ND	1172	ND	Only in Pb1		PBANKA_0413600 - zinc finger protein, putative	0.0510865	ND	1172	ND	Only in Pb1
PBANKA_1211900 - phosphoinositide-specific phospholipase C	0.0510865	ND	1173	ND	Only in Pb1		PBANKA_1211900 - phosphoinositide-specific phospholipase C	0.0510865	ND	1173	ND	Only in Pb1
PBANKA_0403600 - conserved Plasmodium protein, unknown function	0.0508553	0.138723	1174	587	587		PBANKA_0403600 - conserved Plasmodium protein, unknown function	0.0508553	0.12253	1174	552	622
PBANKA_0416200 - mitochondrial carrier protein, putative	0.0508553	0.0708583	1175	811	364		PBANKA_0416200 - mitochondrial carrier protein, putative	0.0508553	ND	1175	ND	Only in Pb1
PBANKA_0917000 - conserved Plasmodium protein, unknown function	0.0508553	0.0543912	1176	846	330		PBANKA_0917000 - conserved Plasmodium protein, unknown function	0.0508553	0.0602767	1176	743	433
PBANKA_0930800 - conserved Plasmodium protein, unknown function	0.0508553	ND	1177	ND	Only in Pb1		PBANKA_0930800 - conserved Plasmodium protein, unknown function	0.0508553	ND	1177	ND	Only in Pb1
PBANKA_1439400 - histone chaperone ASF1, putative	0.050393	ND	1178	ND	Only in Pb1		PBANKA_1439400 - histone chaperone ASF1, putative	0.050393	ND	1178	ND	Only in Pb1
PBANKA_1459300 - actin I	0.050393	ND	1179	ND	Only in Pb1		PBANKA_1459300 - actin I	0.050393	ND	1179	ND	Only in Pb1
PBANKA_0111400 - conserved Plasmodium protein, unknown function	0.0501618	ND	1180	ND	Only in Pb1		PBANKA_0111400 - conserved Plasmodium protein, unknown function	0.0501618	ND	1180	ND	Only in Pb1
PBANKA_0316100 - Plasmodium exported protein, unknown function	0.0501618	0.0823353	1181	777	404		PBANKA_0316100 - Plasmodium exported protein, unknown function	0.0501618	0.0543478	1181	758	423
PBANKA_0523000 - conserved Plasmodium protein, unknown function	0.0501618	ND	1182	ND	Only in Pb1		PBANKA_0523000 - conserved Plasmodium protein, unknown function	0.0501618	ND	1182	ND	Only in Pb1
PBANKA_1223500 - DNA helicase PSH3, putative	0.0501618	ND	1183	ND	Only in Pb1		PBANKA_1223500 - DNA helicase PSH3, putative	0.0501618	ND	1183	ND	Only in Pb1
PBANKA_0304000 - pentafunctional AROM polypeptide, putative	0.0499307	ND	1184	ND	Only in Pb1		PBANKA_0304000 - pentafunctional AROM polypeptide, putative	0.0499307	ND	1184	ND	Only in Pb1
PBANKA_1245800 - conserved Plasmodium protein, unknown function	0.0494683	ND	1185	ND	Only in Pb1		PBANKA_1245800 - conserved Plasmodium protein, unknown function	0.0494683	0.0923913	1185	654	531
PBANKA_0103800 - 50S ribosomal protein L24, putative	0.0492372	ND	1186	ND	Only in Pb1		PBANKA_0103800 - 50S ribosomal protein L24, putative	0.0492372	ND	1186	ND	Only in Pb1
PBANKA_0714200 - chaperone protein ClpB1, putative	0.049006	ND	1187	ND	Only in Pb1		PBANKA_0714200 - chaperone protein ClpB1, putative	0.049006	ND	1187	ND	Only in Pb1
PBANKA_1102700 - 50S ribosomal protein L28, apicoplast, putative	0.049006	ND	1188	ND	Only in Pb1		PBANKA_1102700 - 50S ribosomal protein L28, apicoplast, putative	0.049006	ND	1188	ND	Only in Pb1
PBANKA_1114300 - MORN repeat protein, putative	0.049006	ND	1189	ND	Only in Pb1		PBANKA_1114300 - MORN repeat protein, putative	0.049006	0.0400198	1189	791	398
PBANKA_0906500 - 60S ribosomal protein L28, putative	0.0487748	0.0543912	1190	845	345		PBANKA_0906500 - 60S ribosomal protein L28, putative	0.0487748	ND	1190	ND	Only in Pb1
PBANKA_1420800 - conserved Plasmodium protein, unknown function	0.0487748	ND	1191	ND	Only in Pb1		PBANKA_1420800 - conserved Plasmodium protein, unknown function	0.0487748	ND	1191	ND	Only in Pb1
PBANKA_1205900 - AP2 domain transcription factor AP2-I, putative	0.0485437	0.0843313	1192	769	423		PBANKA_1205900 - AP2 domain transcription factor AP2-I, putative	0.0485437	ND	1192	ND	Only in Pb1
PBANKA_1433800 - conserved Plasmodium protein, unknown function	0.0485437	ND	1193	ND	Only in Pb1		PBANKA_1433800 - conserved Plasmodium protein, unknown function	0.0485437	ND	1193	ND	Only in Pb1
PBANKA_1306500 - TRAP-like protein	0.0483125	0.216567	1194	369	825		PBANKA_1306500 - TRAP-like protein	0.0483125	0.181324	1194	383	811
PBANKA_1457400 - N-alpha-acetyltransferase 15, NatA auxiliary subunit, putative	0.0483125	ND	1195	ND	Only in Pb1		PBANKA_1457400 - N-alpha-acetyltransferase 15, NatA auxiliary subunit, putative	0.0483125	ND	1195	ND	Only in Pb1
PBANKA_0107300 - T-complex protein 1 subunit zeta, putative	0.0480814	ND	1196	ND	Only in Pb1		PBANKA_0107300 - T-complex protein 1 subunit zeta, putative	0.0480814	ND	1196	ND	Only in Pb1
PBANKA_0806100 - CCR4 domain-containing protein 4, putative	0.0480814	ND	1197	ND	Only in Pb1		PBANKA_0806100 - CCR4 domain-containing protein 4, putative	0.0480814	ND	1197	ND	Only in Pb1
PBANKA_0617100 - 60S ribosomal protein L11a, putative	0.0478502	ND	1198	ND	Only in Pb1		PBANKA_0617100 - 60S ribosomal protein L11a, putative	0.0478502	ND	1198	ND	Only in Pb1
PBANKA_0815000 - pseudouridylate synthase, putative	0.0478502	ND	1199	ND	Only in Pb1		PBANKA_0815000 - pseudouridylate synthase, putative	0.0478502	ND	1199	ND	Only in Pb1
PBANKA_1015900 - transcription initiation TFIID-like, putative	0.0478502	ND	1200	ND	Only in Pb1		PBANKA_1015900 - transcription initiation TFIID-like, putative	0.0478502	ND	1200	ND	Only in Pb1
PBANKA_1131700 - RAP protein, putative	0.0478502	ND	1201	ND	Only in Pb1		PBANKA_1131700 - RAP protein, putative	0.0478502	ND	1201	ND	Only in Pb1
PBANKA_1337600 - conserved Plasmodium protein, unknown function	0.0478502	ND	1202	ND	Only in Pb1		PBANKA_1337600 - conserved Plasmodium protein, unknown function	0.0478502	ND	1202	ND	Only in Pb1
PBANKA_1453500 - HD superfamily phosphohydrolase protein, putative	0.0478502	0.0563872	1203	843	360		PBANKA_1453500 - HD superfamily phosphohydrolase protein, putative	0.0478502	ND	1203	ND	Only in Pb1
PBANKA_0202500 - P-loop containing nucleoside triphosphate hydrolase, putative	0.047619	ND	1204	ND	Only in Pb1		PBANKA_0202500 - P-loop containing nucleoside triphosphate hydrolase, putative	0.047619	ND	1204	ND	Only in Pb1
PBANKA_0406000 - conserved Plasmodium protein, unknown function	0.047619	ND	1205	ND	Only in Pb1		PBANKA_0406000 - conserved Plasmodium protein, unknown function	0.047619	ND	1205	ND	Only in Pb1
PBANKA_1219300 - heat shock protein 110, putative	0.047619	ND	1206	ND	Only in Pb1		PBANKA_1219300 - heat shock protein 110, putative	0.047619	ND	1206	ND	Only in Pb1
PBANKA_1443400 - conserved Plasmodium protein, unknown function	0.047619	ND	1207	ND	Only in Pb1		PBANKA_1443400 - conserved Plasmodium protein, unknown function	0.047619	ND	1207	ND	Only in Pb1
PBANKA_0204700 - mitochondrial carrier protein, putative	0.0473879	ND	1208	ND	Only in Pb1		PBANKA_0204700 - mitochondrial carrier protein, putative	0.0473879	ND	1208	ND	Only in Pb1
PBANKA_0209900 - nucleoside transporter 4, putative	0.0473879	ND	1209	ND	Only in Pb1		PBANKA_0209900 - nucleoside transporter 4, putative	0.0473879	ND	1209	ND	Only in Pb1
PBANKA_1344000 - DNA-directed RNA polymerase III subunit RPC1, putative	0.0473879	0.0693613	1210	816	394		PBANKA_1344000 - DNA-directed RNA polymerase III subunit RPC1, putative	0.0473879	0.0686759	1210	724	486
PBANKA_1443800 - multidrug resistance-associated protein 2	0.0473879	ND	1211	ND	Only in Pb1		PBANKA_1443800 - multidrug resistance-associated protein 2	0.0473879	ND	1211	ND	Only in Pb1
PBANKA_1015200 - diphthamide biosynthesis protein 2, putative	0.0471567	ND	1212	ND	Only in Pb1		PBANKA_1015200 - diphthamide biosynthesis protein 2, putative	0.0471567	ND	1212	ND	Only in Pb1
PBANKA_1303700 - vesicle-associated membrane protein, putative	0.0471567	ND	1213	ND	Only in Pb1		PBANKA_1303700 - vesicle-associated membrane protein, putative	0.0471567	ND	1213	ND	Only in Pb1
PBANKA_0909600 - AP2 domain transcription factor, putative	0.0469256	ND	1214	ND	Only in Pb1		PBANKA_0909600 - AP2 domain transcription factor, putative	0.0469256	0.0523715	1214	763	451
PBANKA_0937300 - conserved Plasmodium protein, unknown function	0.0469256	0.0768463	1215	794	421		PBANKA_0937300 - conserved Plasmodium protein, unknown function	0.0469256	ND	1215	ND	Only in Pb1
PBANKA_1039700 - cytochrome c oxidase subunit ApiCOX19, putative	0.0469256	ND	1216	ND	Only in Pb1		PBANKA_1039700 - cytochrome c oxidase subunit ApiCOX19, putative	0.0469256	ND	1216	ND	Only in Pb1
PBANKA_1305700 - vacuolar protein sorting-associated protein 60, putative	0.0469256	ND	1217	ND	Only in Pb1		PBANKA_1305700 - vacuolar protein sorting-associated protein 60, putative	0.0469256	0.0825099	1217	682	535
PBANKA_0416300 - nucleoporin NUP221	0.0466944	ND	1218	ND	Only in Pb1		PBANKA_0416300 - nucleoporin NUP221	0.0466944	ND	1218	ND	Only in Pb1
PBANKA_0711000 - conserved Plasmodium protein, unknown function	0.0466944	ND	1219	ND	Only in Pb1		PBANKA_0711000 - conserved Plasmodium protein, unknown function	0.0466944	ND	1219	ND	Only in Pb1
PBANKA_0503700 - conserved Plasmodium protein, unknown function	0.0464632	0.0588822	1220	838	382		PBANKA_0503700 - conserved Plasmodium protein, unknown function	0.0464632	ND	1220	ND	Only in Pb1
PBANKA_1029000 - conserved Plasmodium protein, unknown function	0.0464632	ND	1221	ND	Only in Pb1		PBANKA_1029000 - conserved Plasmodium protein, unknown function	0.0464632	ND	1221	ND	Only in Pb1
PBANKA_1322700 - ATP-dependent RNA helicase DBP5, putative	0.0464632	ND	1222	ND	Only in Pb1		PBANKA_1322700 - ATP-dependent RNA helicase DBP5, putative	0.0464632	ND	1222	ND	Only in Pb1
PBANKA_1351900 - 60S ribosomal protein L6, putative	0.0464632	0.0419162	1223	868	355		PBANKA_1351900 - 60S ribosomal protein L6, putative	0.0464632	ND	1223	ND	Only in Pb1
PBANKA_1362900 - lysine--tRNA ligase, putative	0.0464632	ND	1224	ND	Only in Pb1		PBANKA_1362900 - lysine--tRNA ligase, putative	0.0464632	ND	1224	ND	Only in Pb1
PBANKA_1425350 - GTPase, putative	0.0464632	ND	1225	ND	Only in Pb1		PBANKA_1425350 - GTPase, putative	0.0464632	ND	1225	ND	Only in Pb1
PBANKA_0203800 - phenylalanine--tRNA ligase alpha subunit, putative	0.0462321	ND	1226	ND	Only in Pb1		PBANKA_0203800 - phenylalanine--tRNA ligase alpha subunit, putative	0.0462321	ND	1226	ND	Only in Pb1
PBANKA_1411200 - conserved Plasmodium protein, unknown function	0.0462321	ND	1227	ND	Only in Pb1		PBANKA_1411200 - conserved Plasmodium protein, unknown function	0.0462321	ND	1227	ND	Only in Pb1
PBANKA_1440300 - rRNA-processing protein, putative	0.0462321	ND	1228	ND	Only in Pb1		PBANKA_1440300 - rRNA-processing protein, putative	0.0462321	ND	1228	ND	Only in Pb1
PBANKA_1444100 - T-complex protein 1 subunit gamma, putative	0.0460009	ND	1229	ND	Only in Pb1		PBANKA_1444100 - T-complex protein 1 subunit gamma, putative	0.0460009	ND	1229	ND	Only in Pb1
PBANKA_0509900 - conserved protein, unknown function	0.0457698	ND	1230	ND	Only in Pb1		PBANKA_0509900 - conserved protein, unknown function	0.0457698	ND	1230	ND	Only in Pb1
PBANKA_0822100 - conserved Plasmodium protein, unknown function	0.0457698	ND	1231	ND	Only in Pb1		PBANKA_0822100 - conserved Plasmodium protein, unknown function	0.0457698	ND	1231	ND	Only in Pb1
PBANKA_1316600 - conserved protein, unknown function	0.0453074	ND	1232	ND	Only in Pb1		PBANKA_1316600 - conserved protein, unknown function	0.0453074	ND	1232	ND	Only in Pb1
PBANKA_1423500 - 60S ribosomal protein L13-2, putative	0.0453074	0.0713573	1233	810	423		PBANKA_1423500 - 60S ribosomal protein L13-2, putative	0.0453074	ND	1233	ND	Only in Pb1
PBANKA_0309100 - peptide chain release factor subunit 1, putative	0.0450763	ND	1234	ND	Only in Pb1		PBANKA_0309100 - peptide chain release factor subunit 1, putative	0.0450763	ND	1234	ND	Only in Pb1
PBANKA_0504900 - N-acetyltransferase, GNAT family, putative	0.0450763	ND	1235	ND	Only in Pb1		PBANKA_0504900 - N-acetyltransferase, GNAT family, putative	0.0450763	ND	1235	ND	Only in Pb1
PBANKA_0931000 - conserved Plasmodium membrane protein, unknown function	0.0448451	ND	1236	ND	Only in Pb1		PBANKA_0931000 - conserved Plasmodium membrane protein, unknown function	0.0448451	ND	1236	ND	Only in Pb1
PBANKA_1245000 - XAP-5 DNA binding protein, putative	0.0448451	0.0608782	1237	833	404		PBANKA_1245000 - XAP-5 DNA binding protein, putative	0.0448451	0.0607708	1237	742	495
PBANKA_0413000 - conserved Plasmodium protein, unknown function	0.044614	ND	1238	ND	Only in Pb1		PBANKA_0413000 - conserved Plasmodium protein, unknown function	0.044614	ND	1238	ND	Only in Pb1
PBANKA_0518700 - methionine--tRNA ligase, putative	0.044614	ND	1239	ND	Only in Pb1		PBANKA_0518700 - methionine--tRNA ligase, putative	0.044614	ND	1239	ND	Only in Pb1
PBANKA_0914000 - conserved protein, unknown function	0.044614	ND	1240	ND	Only in Pb1		PBANKA_0914000 - conserved protein, unknown function	0.044614	ND	1240	ND	Only in Pb1
PBANKA_1107400 - conserved protein, unknown function	0.044614	ND	1241	ND	Only in Pb1		PBANKA_1107400 - conserved protein, unknown function	0.044614	ND	1241	ND	Only in Pb1
PBANKA_1326100 - conserved Plasmodium protein, unknown function	0.0443828	ND	1242	ND	Only in Pb1		PBANKA_1326100 - conserved Plasmodium protein, unknown function	0.0443828	ND	1242	ND	Only in Pb1
PBANKA_1353800 - conserved Plasmodium protein, unknown function	0.0443828	ND	1243	ND	Only in Pb1		PBANKA_1353800 - conserved Plasmodium protein, unknown function	0.0443828	ND	1243	ND	Only in Pb1
PBANKA_0503100 - conserved Plasmodium protein, unknown function	0.0441516	ND	1244	ND	Only in Pb1		PBANKA_0503100 - conserved Plasmodium protein, unknown function	0.0441516	ND	1244	ND	Only in Pb1
PBANKA_0803000 - origin recognition complex subunit 2, putative	0.0441516	ND	1245	ND	Only in Pb1		PBANKA_0803000 - origin recognition complex subunit 2, putative	0.0441516	ND	1245	ND	Only in Pb1
PBANKA_0943400 - CPW-WPC family protein	0.0441516	ND	1246	ND	Only in Pb1		PBANKA_0943400 - CPW-WPC family protein	0.0441516	ND	1246	ND	Only in Pb1
PBANKA_0826100 - proline--tRNA ligase, putative	0.0439205	ND	1247	ND	Only in Pb1		PBANKA_0826100 - proline--tRNA ligase, putative	0.0439205	ND	1247	ND	Only in Pb1
PBANKA_1108900 - conserved Plasmodium protein, unknown function	0.0439205	ND	1248	ND	Only in Pb1		PBANKA_1108900 - conserved Plasmodium protein, unknown function	0.0439205	ND	1248	ND	Only in Pb1
PBANKA_1218400 - protein transport protein SEC22, putative	0.0439205	ND	1249	ND	Only in Pb1		PBANKA_1218400 - protein transport protein SEC22, putative	0.0439205	ND	1249	ND	Only in Pb1
PBANKA_1229200 - 60S ribosomal protein L19, putative	0.0439205	ND	1250	ND	Only in Pb1		PBANKA_1229200 - 60S ribosomal protein L19, putative	0.0439205	0.048419	1250	772	478
PBANKA_0931600 - guanine nucleotide-exchange factor SEC12, putative	0.0436893	ND	1251	ND	Only in Pb1		PBANKA_0931600 - guanine nucleotide-exchange factor SEC12, putative	0.0436893	ND	1251	ND	Only in Pb1
PBANKA_1141500 - SNARE associated Golgi protein, putative	0.0436893	ND	1252	ND	Only in Pb1		PBANKA_1141500 - SNARE associated Golgi protein, putative	0.0436893	ND	1252	ND	Only in Pb1
PBANKA_1138900 - conserved Plasmodium protein, unknown function	0.0434582	ND	1253	ND	Only in Pb1		PBANKA_1138900 - conserved Plasmodium protein, unknown function	0.0434582	ND	1253	ND	Only in Pb1
PBANKA_1312800 - CLASP domain-containing protein, putative	0.0434582	ND	1254	ND	Only in Pb1		PBANKA_1312800 - CLASP domain-containing protein, putative	0.0434582	ND	1254	ND	Only in Pb1
PBANKA_1229600 - conserved Plasmodium protein, unknown function	0.043227	ND	1255	ND	Only in Pb1		PBANKA_1229600 - conserved Plasmodium protein, unknown function	0.043227	ND	1255	ND	Only in Pb1
PBANKA_0810900 - FHA domain protein, putative	0.0429958	ND	1256	ND	Only in Pb1		PBANKA_0810900 - FHA domain protein, putative	0.0429958	ND	1256	ND	Only in Pb1
PBANKA_0811400 - conserved Plasmodium protein, unknown function	0.0429958	ND	1257	ND	Only in Pb1		PBANKA_0811400 - conserved Plasmodium protein, unknown function	0.0429958	ND	1257	ND	Only in Pb1
PBANKA_1110350 - small nucleolar RNA snoR04	0.0429958	0.0608782	1258	832	426		PBANKA_1110350 - small nucleolar RNA snoR04	0.0429958	ND	1258	ND	Only in Pb1
PBANKA_0709600 - conserved protein, unknown function	0.0425335	0.141717	1259	582	677		PBANKA_0709600 - conserved protein, unknown function	0.0425335	0.152174	1259	467	792
PBANKA_0606300 - conserved Plasmodium protein, unknown function	0.0423024	ND	1260	ND	Only in Pb1		PBANKA_0606300 - conserved Plasmodium protein, unknown function	0.0423024	ND	1260	ND	Only in Pb1
PBANKA_1009300 - clathrin light chain, putative	0.0423024	ND	1261	ND	Only in Pb1		PBANKA_1009300 - clathrin light chain, putative	0.0423024	ND	1261	ND	Only in Pb1
PBANKA_0920000 - multiprotein-bridging factor 1, putative	0.0420712	ND	1262	ND	Only in Pb1		PBANKA_0920000 - multiprotein-bridging factor 1, putative	0.0420712	ND	1262	ND	Only in Pb1
PBANKA_0942000 - calcium/calmodulin-dependent protein kinase, putative	0.0420712	0.177146	1263	471	792		PBANKA_0942000 - calcium/calmodulin-dependent protein kinase, putative	0.0420712	0.166008	1263	432	831
PBANKA_1139300 - 50S ribosomal protein L9, mitochondrial, putative	0.0420712	ND	1264	ND	Only in Pb1		PBANKA_1139300 - 50S ribosomal protein L9, mitochondrial, putative	0.0420712	ND	1264	ND	Only in Pb1
PBANKA_1432800 - multiple RNA-binding domain-containing protein 1, putative	0.0420712	0.0608782	1265	834	431		PBANKA_1432800 - multiple RNA-binding domain-containing protein 1, putative	0.0420712	ND	1265	ND	Only in Pb1
PBANKA_0418000 - ATP-dependent RNA helicase DDX60, putative	0.04184	ND	1266	ND	Only in Pb1		PBANKA_0418000 - ATP-dependent RNA helicase DDX60, putative	0.04184	ND	1266	ND	Only in Pb1
PBANKA_1035100 - rRNA 2'-O-methyltransferase fibrillarin, putative	0.04184	ND	1267	ND	Only in Pb1		PBANKA_1035100 - rRNA 2'-O-methyltransferase fibrillarin, putative	0.04184	ND	1267	ND	Only in Pb1
PBANKA_1142100 - conserved Plasmodium protein, unknown function	0.04184	ND	1268	ND	Only in Pb1		PBANKA_1142100 - conserved Plasmodium protein, unknown function	0.04184	ND	1268	ND	Only in Pb1
PBANKA_1303200 - Sad1/UNC domain-containing protein, putative	0.04184	0.0444112	1269	861	408		PBANKA_1303200 - Sad1/UNC domain-containing protein, putative	0.04184	ND	1269	ND	Only in Pb1
PBANKA_0923400 - 60S ribosomal protein L35, putative	0.0416089	0.0608782	1270	831	439		PBANKA_0923400 - 60S ribosomal protein L35, putative	0.0416089	0.0499012	1270	770	500
PBANKA_1419600 - conserved Plasmodium protein, unknown function	0.0416089	ND	1271	ND	Only in Pb1		PBANKA_1419600 - conserved Plasmodium protein, unknown function	0.0416089	0.0256917	1271	809	462
PBANKA_1450600 - vesicle transport v-SNARE protein VTI1, putative	0.0416089	ND	1272	ND	Only in Pb1		PBANKA_1450600 - vesicle transport v-SNARE protein VTI1, putative	0.0416089	ND	1272	ND	Only in Pb1
PBANKA_0107600 - nucleoporin NUP637, putative	0.0413777	ND	1273	ND	Only in Pb1		PBANKA_0107600 - nucleoporin NUP637, putative	0.0413777	0.0454545	1273	779	494
PBANKA_0721900 - 60S ribosomal protein L7ae/L30e, putative	0.0413777	0.0469062	1274	855	419		PBANKA_0721900 - 60S ribosomal protein L7ae/L30e, putative	0.0413777	ND	1274	ND	Only in Pb1
PBANKA_1115700 - kinetochore protein NDC80, putative	0.0413777	ND	1275	ND	Only in Pb1		PBANKA_1115700 - kinetochore protein NDC80, putative	0.0413777	ND	1275	ND	Only in Pb1
PBANKA_1335600 - M1-family alanyl aminopeptidase, putative	0.0409154	ND	1276	ND	Only in Pb1		PBANKA_1335600 - M1-family alanyl aminopeptidase, putative	0.0409154	ND	1276	ND	Only in Pb1
PBANKA_0807400 - 26S proteasome non-ATPase regulatory subunit 9, putative	0.0406842	ND	1277	ND	Only in Pb1		PBANKA_0807400 - 26S proteasome non-ATPase regulatory subunit 9, putative	0.0406842	ND	1277	ND	Only in Pb1
PBANKA_1112500 - conserved Plasmodium protein, unknown function	0.0406842	ND	1278	ND	Only in Pb1		PBANKA_1112500 - conserved Plasmodium protein, unknown function	0.0406842	ND	1278	ND	Only in Pb1
PBANKA_0514600 - tRNA N6-adenosine threonylcarbamoyltransferase, putative	0.0404531	ND	1279	ND	Only in Pb1		PBANKA_0514600 - tRNA N6-adenosine threonylcarbamoyltransferase, putative	0.0404531	ND	1279	ND	Only in Pb1
PBANKA_0409800 - ATP synthase F0 subunit d-like protein, putative	0.0397596	ND	1280	ND	Only in Pb1		PBANKA_0409800 - ATP synthase F0 subunit d-like protein, putative	0.0397596	ND	1280	ND	Only in Pb1
PBANKA_0414400 - formate-nitrite transporter, putative	0.0397596	ND	1281	ND	Only in Pb1		PBANKA_0414400 - formate-nitrite transporter, putative	0.0397596	ND	1281	ND	Only in Pb1
PBANKA_0206100 - CCR4 domain-containing protein 3, putative	0.0395284	ND	1282	ND	Only in Pb1		PBANKA_0206100 - CCR4 domain-containing protein 3, putative	0.0395284	ND	1282	ND	Only in Pb1
PBANKA_1212900 - conserved Plasmodium protein, unknown function	0.0395284	ND	1283	ND	Only in Pb1		PBANKA_1212900 - conserved Plasmodium protein, unknown function	0.0395284	ND	1283	ND	Only in Pb1
PBANKA_1450400 - conserved Plasmodium protein, unknown function	0.0395284	ND	1284	ND	Only in Pb1		PBANKA_1450400 - conserved Plasmodium protein, unknown function	0.0395284	ND	1284	ND	Only in Pb1
PBANKA_1138400 - calpain, putative	0.0392973	0.0543912	1285	847	438		PBANKA_1138400 - calpain, putative	0.0392973	ND	1285	ND	Only in Pb1
PBANKA_1341300 - GTPase-activating protein, putative	0.0392973	ND	1286	ND	Only in Pb1		PBANKA_1341300 - GTPase-activating protein, putative	0.0392973	ND	1286	ND	Only in Pb1
PBANKA_1442600 - RNA pseudouridylate synthase, putative	0.0392973	ND	1287	ND	Only in Pb1		PBANKA_1442600 - RNA pseudouridylate synthase, putative	0.0392973	ND	1287	ND	Only in Pb1
PBANKA_0706300 - GTP-binding protein Obg2, putative	0.0390661	0.0479042	1288	853	435		PBANKA_0706300 - GTP-binding protein Obg2, putative	0.0390661	ND	1288	ND	Only in Pb1
PBANKA_1420900 - palmitoyltransferase DHHC4, putative	0.0390661	ND	1289	ND	Only in Pb1		PBANKA_1420900 - palmitoyltransferase DHHC4, putative	0.0390661	ND	1289	ND	Only in Pb1
PBANKA_1428900 - bromodomain protein 2, putative	0.0390661	ND	1290	ND	Only in Pb1		PBANKA_1428900 - bromodomain protein 2, putative	0.0390661	ND	1290	ND	Only in Pb1
PBANKA_0502300 - tRNA pseudouridine synthase, putative	0.0386038	0.113273	1291	669	622		PBANKA_0502300 - tRNA pseudouridine synthase, putative	0.0386038	ND	1291	ND	Only in Pb1
PBANKA_0801900 - methyltransferase, putative	0.0381415	ND	1292	ND	Only in Pb1		PBANKA_0801900 - methyltransferase, putative	0.0381415	ND	1292	ND	Only in Pb1
PBANKA_1022900 - DNL-type zinc finger protein, putative	0.0381415	ND	1293	ND	Only in Pb1		PBANKA_1022900 - DNL-type zinc finger protein, putative	0.0381415	ND	1293	ND	Only in Pb1
PBANKA_1105100 - DNA mismatch repair protein MSH6, putative	0.0381415	0.0848303	1294	767	527		PBANKA_1105100 - DNA mismatch repair protein MSH6, putative	0.0381415	0.076581	1294	703	591
PBANKA_0416800 - ubiquitin specific protease, putative	0.0379103	ND	1295	ND	Only in Pb1		PBANKA_0416800 - ubiquitin specific protease, putative	0.0379103	ND	1295	ND	Only in Pb1
PBANKA_1206700 - protein GPR89, putative	0.0379103	ND	1296	ND	Only in Pb1		PBANKA_1206700 - protein GPR89, putative	0.0379103	ND	1296	ND	Only in Pb1
PBANKA_0105500 - glutaredoxin-like protein	0.0376791	0.0394212	1297	872	425		PBANKA_0105500 - glutaredoxin-like protein	0.0376791	ND	1297	ND	Only in Pb1
PBANKA_0934200 - ubiquitin domain-containing protein DSK2, putative	0.0376791	ND	1298	ND	Only in Pb1		PBANKA_0934200 - ubiquitin domain-containing protein DSK2, putative	0.0376791	ND	1298	ND	Only in Pb1
PBANKA_1029700 - ubiquitin-conjugating enzyme E2, putative	0.0376791	ND	1299	ND	Only in Pb1		PBANKA_1029700 - ubiquitin-conjugating enzyme E2, putative	0.0376791	ND	1299	ND	Only in Pb1
PBANKA_1404700 - conserved protein, unknown function	0.037448	ND	1300	ND	Only in Pb1		PBANKA_1404700 - conserved protein, unknown function	0.037448	ND	1300	ND	Only in Pb1
PBANKA_0717400 - coatomer subunit zeta, putative	0.0372168	ND	1301	ND	Only in Pb1		PBANKA_0717400 - coatomer subunit zeta, putative	0.0372168	ND	1301	ND	Only in Pb1
PBANKA_1009700 - ribonuclease H2 subunit B, putative	0.0372168	ND	1302	ND	Only in Pb1		PBANKA_1009700 - ribonuclease H2 subunit B, putative	0.0372168	ND	1302	ND	Only in Pb1
PBANKA_1142300 - rhoptry protein RHOP148, putative	0.0372168	ND	1303	ND	Only in Pb1		PBANKA_1142300 - rhoptry protein RHOP148, putative	0.0372168	0.0503953	1303	769	534
PBANKA_0106900 - heptatricopeptide repeat-containing protein, putative	0.0369857	ND	1304	ND	Only in Pb1		PBANKA_0106900 - heptatricopeptide repeat-containing protein, putative	0.0369857	ND	1304	ND	Only in Pb1
PBANKA_0206600 - asparagine and aspartate rich protein 2, putative	0.0369857	ND	1305	ND	Only in Pb1		PBANKA_0206600 - asparagine and aspartate rich protein 2, putative	0.0369857	0.0508893	1305	768	537
PBANKA_0311600 - conserved Plasmodium protein, unknown function	0.0369857	0.0628743	1306	828	478		PBANKA_0311600 - conserved Plasmodium protein, unknown function	0.0369857	0.0612648	1306	740	566
PBANKA_0928800 - splicing factor U2AF small subunit, putative	0.0369857	ND	1307	ND	Only in Pb1		PBANKA_0928800 - splicing factor U2AF small subunit, putative	0.0369857	ND	1307	ND	Only in Pb1
PBANKA_1346900 - conserved protein, unknown function	0.0369857	ND	1308	ND	Only in Pb1		PBANKA_1346900 - conserved protein, unknown function	0.0369857	ND	1308	ND	Only in Pb1
PBANKA_1202700 - RNA-binding protein, putative	0.0367545	ND	1309	ND	Only in Pb1		PBANKA_1202700 - RNA-binding protein, putative	0.0367545	ND	1309	ND	Only in Pb1
PBANKA_0202700 - kinesin-8, putative	0.0365233	ND	1310	ND	Only in Pb1		PBANKA_0202700 - kinesin-8, putative	0.0365233	0.0587945	1310	747	563
PBANKA_0309700 - multidrug efflux pump, putative	0.0365233	0.130739	1311	614	697		PBANKA_0309700 - multidrug efflux pump, putative	0.0365233	0.129941	1311	535	776
PBANKA_0504800 - conserved Plasmodium protein, unknown function	0.0365233	ND	1312	ND	Only in Pb1		PBANKA_0504800 - conserved Plasmodium protein, unknown function	0.0365233	ND	1312	ND	Only in Pb1
PBANKA_0502000 - conserved Plasmodium protein, unknown function	0.0362922	0.0494012	1313	850	463		PBANKA_0502000 - conserved Plasmodium protein, unknown function	0.0362922	ND	1313	ND	Only in Pb1
PBANKA_1203700 - regulator of nonsense transcripts 1, putative	0.0362922	ND	1314	ND	Only in Pb1		PBANKA_1203700 - regulator of nonsense transcripts 1, putative	0.0362922	ND	1314	ND	Only in Pb1
PBANKA_0605800 - LIMP protein	0.036061	0.0763473	1315	796	519		PBANKA_0605800 - LIMP protein	0.036061	ND	1315	ND	Only in Pb1
PBANKA_1336400 - DnaJ protein, putative	0.036061	ND	1316	ND	Only in Pb1		PBANKA_1336400 - DnaJ protein, putative	0.036061	ND	1316	ND	Only in Pb1
PBANKA_1447200 - CG2-related protein, putative	0.036061	ND	1317	ND	Only in Pb1		PBANKA_1447200 - CG2-related protein, putative	0.036061	ND	1317	ND	Only in Pb1
PBANKA_0308800 - GDP-fructose:GMP antiporter, putative	0.0358299	ND	1318	ND	Only in Pb1		PBANKA_0308800 - GDP-fructose:GMP antiporter, putative	0.0358299	ND	1318	ND	Only in Pb1
PBANKA_0703900 - receptor for activated c kinase, putative	0.0358299	ND	1319	ND	Only in Pb1		PBANKA_0703900 - receptor for activated c kinase, putative	0.0358299	ND	1319	ND	Only in Pb1
PBANKA_1035900 - glycerophosphodiester phosphodiesterase, putative	0.0355987	ND	1320	ND	Only in Pb1		PBANKA_1035900 - glycerophosphodiester phosphodiesterase, putative	0.0355987	ND	1320	ND	Only in Pb1
PBANKA_1144600 - mitochondrial carrier protein, putative	0.0355987	ND	1321	ND	Only in Pb1		PBANKA_1144600 - mitochondrial carrier protein, putative	0.0355987	ND	1321	ND	Only in Pb1
PBANKA_1219700 - glutaredoxin-like protein	0.0351364	ND	1322	ND	Only in Pb1		PBANKA_1219700 - glutaredoxin-like protein	0.0351364	ND	1322	ND	Only in Pb1
PBANKA_0834400 - mitochondrial-processing peptidase subunit beta, putative	0.0349052	ND	1323	ND	Only in Pb1		PBANKA_0834400 - mitochondrial-processing peptidase subunit beta, putative	0.0349052	ND	1323	ND	Only in Pb1
PBANKA_1023600 - conserved Plasmodium protein, unknown function	0.0349052	ND	1324	ND	Only in Pb1		PBANKA_1023600 - conserved Plasmodium protein, unknown function	0.0349052	ND	1324	ND	Only in Pb1
PBANKA_1302000 - conserved Plasmodium protein, unknown function	0.0349052	ND	1325	ND	Only in Pb1		PBANKA_1302000 - conserved Plasmodium protein, unknown function	0.0349052	ND	1325	ND	Only in Pb1
PBANKA_1228000 - 1-cys peroxiredoxin, putative	0.0346741	ND	1326	ND	Only in Pb1		PBANKA_1228000 - 1-cys peroxiredoxin, putative	0.0346741	ND	1326	ND	Only in Pb1
PBANKA_1324300 - inner membrane complex sub-compartment protein 3	0.0346741	ND	1327	ND	Only in Pb1		PBANKA_1324300 - inner membrane complex sub-compartment protein 3	0.0346741	ND	1327	ND	Only in Pb1
PBANKA_0941700 - WD repeat-containing protein WRAP73, putative	0.0344429	ND	1328	ND	Only in Pb1		PBANKA_0941700 - WD repeat-containing protein WRAP73, putative	0.0344429	ND	1328	ND	Only in Pb1
PBANKA_1005500 - AAA family ATPase, putative	0.0344429	ND	1329	ND	Only in Pb1		PBANKA_1005500 - AAA family ATPase, putative	0.0344429	ND	1329	ND	Only in Pb1
PBANKA_1354500 - 60S ribosomal protein L18-2, putative	0.0344429	0.0389222	1330	874	456		PBANKA_1354500 - 60S ribosomal protein L18-2, putative	0.0344429	0.0301383	1330	803	527
PBANKA_1434900 - raf kinase inhibitor, putative	0.0344429	ND	1331	ND	Only in Pb1		PBANKA_1434900 - raf kinase inhibitor, putative	0.0344429	ND	1331	ND	Only in Pb1
PBANKA_0710100 - 2-oxoglutarate dehydrogenase E1 component, putative	0.0342117	ND	1332	ND	Only in Pb1		PBANKA_0710100 - 2-oxoglutarate dehydrogenase E1 component, putative	0.0342117	0.0316206	1332	801	531
PBANKA_1130800 - phosphoinositide phosphatase SAC1, putative	0.0342117	ND	1333	ND	Only in Pb1		PBANKA_1130800 - phosphoinositide phosphatase SAC1, putative	0.0342117	ND	1333	ND	Only in Pb1
PBANKA_0210200 - aspartate--tRNA ligase, putative	0.0339806	ND	1334	ND	Only in Pb1		PBANKA_0210200 - aspartate--tRNA ligase, putative	0.0339806	ND	1334	ND	Only in Pb1
PBANKA_1306600 - conserved Plasmodium protein, unknown function	0.0339806	0.0873253	1335	756	579		PBANKA_1306600 - conserved Plasmodium protein, unknown function	0.0339806	0.0923913	1335	655	680
PBANKA_1037500 - adenylyl cyclase alpha	0.0337494	0.0449102	1336	858	478		PBANKA_1037500 - adenylyl cyclase alpha	0.0337494	ND	1336	ND	Only in Pb1
PBANKA_0622400 - kinesin-19, putative	0.0335183	ND	1337	ND	Only in Pb1		PBANKA_0622400 - kinesin-19, putative	0.0335183	ND	1337	ND	Only in Pb1
PBANKA_0807300 - conserved protein, unknown function	0.0335183	ND	1338	ND	Only in Pb1		PBANKA_0807300 - conserved protein, unknown function	0.0335183	ND	1338	ND	Only in Pb1
PBANKA_0820000 - DnaJ protein, putative	0.0335183	ND	1339	ND	Only in Pb1		PBANKA_0820000 - DnaJ protein, putative	0.0335183	ND	1339	ND	Only in Pb1
PBANKA_0934000 - conserved Plasmodium protein, unknown function	0.0332871	ND	1340	ND	Only in Pb1		PBANKA_0934000 - conserved Plasmodium protein, unknown function	0.0332871	ND	1340	ND	Only in Pb1
PBANKA_1365000 - conserved Plasmodium protein, unknown function	0.0332871	ND	1341	ND	Only in Pb1		PBANKA_1365000 - conserved Plasmodium protein, unknown function	0.0332871	ND	1341	ND	Only in Pb1
PBANKA_0606700 - cysteine repeat modular protein 3	0.0330559	ND	1342	ND	Only in Pb1		PBANKA_0606700 - cysteine repeat modular protein 3	0.0330559	ND	1342	ND	Only in Pb1
PBANKA_0619600 - protein pelota homolog, putative	0.0330559	ND	1343	ND	Only in Pb1		PBANKA_0619600 - protein pelota homolog, putative	0.0330559	ND	1343	ND	Only in Pb1
PBANKA_0709500 - ATP-dependent RNA helicase DHX36, putative	0.0330559	ND	1344	ND	Only in Pb1		PBANKA_0709500 - ATP-dependent RNA helicase DHX36, putative	0.0330559	ND	1344	ND	Only in Pb1
PBANKA_0941500 - 40S ribosomal protein S4, putative	0.0330559	ND	1345	ND	Only in Pb1		PBANKA_0941500 - 40S ribosomal protein S4, putative	0.0330559	ND	1345	ND	Only in Pb1
PBANKA_1001800 - AP2 domain transcription factor AP2-SP2	0.0330559	0.0943114	1346	726	620		PBANKA_1001800 - AP2 domain transcription factor AP2-SP2	0.0330559	0.0909091	1346	661	685
PBANKA_0501900 - conserved Plasmodium protein, unknown function	0.0325936	ND	1347	ND	Only in Pb1		PBANKA_0501900 - conserved Plasmodium protein, unknown function	0.0325936	ND	1347	ND	Only in Pb1
PBANKA_0703800 - conserved Plasmodium protein, unknown function	0.0325936	ND	1348	ND	Only in Pb1		PBANKA_0703800 - conserved Plasmodium protein, unknown function	0.0325936	ND	1348	ND	Only in Pb1
PBANKA_1357100 - TLD domain-containing protein, putative, pseudogene	0.0325936	ND	1349	ND	Only in Pb1		PBANKA_1357100 - TLD domain-containing protein, putative, pseudogene	0.0325936	ND	1349	ND	Only in Pb1
PBANKA_1427800 - peptidase family C50, putative	0.0325936	ND	1350	ND	Only in Pb1		PBANKA_1427800 - peptidase family C50, putative	0.0325936	ND	1350	ND	Only in Pb1
PBANKA_1034000 - conserved Plasmodium protein, unknown function	0.0323625	0.0973054	1351	718	633		PBANKA_1034000 - conserved Plasmodium protein, unknown function	0.0323625	0.0879447	1351	672	679
PBANKA_1348800 - conserved protein, unknown function	0.0323625	ND	1352	ND	Only in Pb1		PBANKA_1348800 - conserved protein, unknown function	0.0323625	ND	1352	ND	Only in Pb1
PBANKA_1108100 - guanidine nucleotide exchange factor, putative	0.0321313	ND	1353	ND	Only in Pb1		PBANKA_1108100 - guanidine nucleotide exchange factor, putative	0.0321313	ND	1353	ND	Only in Pb1
PBANKA_0406100 - conserved Plasmodium protein, unknown function	0.0319001	0.0299401	1354	897	457		PBANKA_0406100 - conserved Plasmodium protein, unknown function	0.0319001	ND	1354	ND	Only in Pb1
PBANKA_0512500 - nucleolar preribosomal assembly protein, putative	0.031669	ND	1355	ND	Only in Pb1		PBANKA_0512500 - nucleolar preribosomal assembly protein, putative	0.031669	ND	1355	ND	Only in Pb1
PBANKA_0820800 - regulator of chromosome condensation-PP1-interacting protein	0.031669	ND	1356	ND	Only in Pb1		PBANKA_0820800 - regulator of chromosome condensation-PP1-interacting protein	0.031669	ND	1356	ND	Only in Pb1
PBANKA_0514300 - conserved Plasmodium protein, unknown function	0.0314378	ND	1357	ND	Only in Pb1		PBANKA_0514300 - conserved Plasmodium protein, unknown function	0.0314378	ND	1357	ND	Only in Pb1
PBANKA_0826600 - armadillo repeat protein, putative	0.0314378	ND	1358	ND	Only in Pb1		PBANKA_0826600 - armadillo repeat protein, putative	0.0314378	ND	1358	ND	Only in Pb1
PBANKA_1461700 - conserved Plasmodium protein, unknown function	0.0314378	ND	1359	ND	Only in Pb1		PBANKA_1461700 - conserved Plasmodium protein, unknown function	0.0314378	ND	1359	ND	Only in Pb1
PBANKA_0503800 - conserved Plasmodium protein, unknown function	0.0312067	ND	1360	ND	Only in Pb1		PBANKA_0503800 - conserved Plasmodium protein, unknown function	0.0312067	ND	1360	ND	Only in Pb1
PBANKA_0601000 - ATP-dependent DNA/RNA helicase PSH2, putative	0.0312067	ND	1361	ND	Only in Pb1		PBANKA_0601000 - ATP-dependent DNA/RNA helicase PSH2, putative	0.0312067	ND	1361	ND	Only in Pb1
PBANKA_0924700 - RAP protein, putative	0.0307443	ND	1362	ND	Only in Pb1		PBANKA_0924700 - RAP protein, putative	0.0307443	ND	1362	ND	Only in Pb1
PBANKA_1322400 - exonuclease V, mitochondrial, putative	0.0307443	ND	1363	ND	Only in Pb1		PBANKA_1322400 - exonuclease V, mitochondrial, putative	0.0307443	ND	1363	ND	Only in Pb1
PBANKA_0604300 - tetratricopeptide repeat protein, putative	0.0305132	ND	1364	ND	Only in Pb1		PBANKA_0604300 - tetratricopeptide repeat protein, putative	0.0305132	ND	1364	ND	Only in Pb1
PBANKA_1025000 - conserved protein, unknown function	0.0305132	ND	1365	ND	Only in Pb1		PBANKA_1025000 - conserved protein, unknown function	0.0305132	ND	1365	ND	Only in Pb1
PBANKA_1214400 - conserved Plasmodium protein, unknown function	0.0305132	0.149701	1366	557	809		PBANKA_1214400 - conserved Plasmodium protein, unknown function	0.0305132	0.135375	1366	519	847
PBANKA_1348500 - Voldacs domain-containing protein, putative	0.0305132	ND	1367	ND	Only in Pb1		PBANKA_1348500 - Voldacs domain-containing protein, putative	0.0305132	ND	1367	ND	Only in Pb1
PBANKA_1360000 - DNA topoisomerase 3, putative	0.0305132	ND	1368	ND	Only in Pb1		PBANKA_1360000 - DNA topoisomerase 3, putative	0.0305132	ND	1368	ND	Only in Pb1
PBANKA_0109800 - conserved protein, unknown function	0.030282	ND	1369	ND	Only in Pb1		PBANKA_0109800 - conserved protein, unknown function	0.030282	ND	1369	ND	Only in Pb1
PBANKA_1012200 - protein-L-isoaspartate(D-aspartate) O-methyltransferase, putative	0.0300509	ND	1370	ND	Only in Pb1		PBANKA_1012200 - protein-L-isoaspartate(D-aspartate) O-methyltransferase, putative	0.0300509	ND	1370	ND	Only in Pb1
PBANKA_1351300 - conserved Plasmodium protein, unknown function	0.0300509	ND	1371	ND	Only in Pb1		PBANKA_1351300 - conserved Plasmodium protein, unknown function	0.0300509	ND	1371	ND	Only in Pb1
PBANKA_0711200 - conserved protein, unknown function	0.0295885	0.0633733	1372	826	546		PBANKA_0711200 - conserved protein, unknown function	0.0295885	ND	1372	ND	Only in Pb1
PBANKA_1134800 - zinc finger protein, putative	0.0293574	ND	1373	ND	Only in Pb1		PBANKA_1134800 - zinc finger protein, putative	0.0293574	ND	1373	ND	Only in Pb1
PBANKA_1356400 - DNA repair protein RAD5, putative	0.0293574	0.0229541	1374	905	469		PBANKA_1356400 - DNA repair protein RAD5, putative	0.0293574	ND	1374	ND	Only in Pb1
PBANKA_1301000 - conserved protein, unknown function	0.0291262	ND	1375	ND	Only in Pb1		PBANKA_1301000 - conserved protein, unknown function	0.0291262	ND	1375	ND	Only in Pb1
PBANKA_0818000 - merozoite organizing protein, putative	0.0286639	ND	1376	ND	Only in Pb1		PBANKA_0818000 - merozoite organizing protein, putative	0.0286639	ND	1376	ND	Only in Pb1
PBANKA_0401700 - CLP1 P-loop domain-containing protein, putative	0.0284327	ND	1377	ND	Only in Pb1		PBANKA_0401700 - CLP1 P-loop domain-containing protein, putative	0.0284327	ND	1377	ND	Only in Pb1
PBANKA_0925200 - calcium-dependent protein kinase 7	0.0284327	0.0439122	1378	862	516		PBANKA_0925200 - calcium-dependent protein kinase 7	0.0284327	0.0340909	1378	798	580
PBANKA_1236400 - AFG1-like ATPase, putative	0.0284327	0.0339321	1379	888	491		PBANKA_1236400 - AFG1-like ATPase, putative	0.0284327	ND	1379	ND	Only in Pb1
PBANKA_1457800 - ADP-ribosylation factor GTPase-activating protein, putative	0.0284327	ND	1380	ND	Only in Pb1		PBANKA_1457800 - ADP-ribosylation factor GTPase-activating protein, putative	0.0284327	ND	1380	ND	Only in Pb1
PBANKA_0604200 - zinc finger protein, putative	0.0282016	ND	1381	ND	Only in Pb1		PBANKA_0604200 - zinc finger protein, putative	0.0282016	ND	1381	ND	Only in Pb1
PBANKA_0614300 - cysteine desulfurase	0.0282016	0.0494012	1382	851	531		PBANKA_0614300 - cysteine desulfurase	0.0282016	ND	1382	ND	Only in Pb1
PBANKA_1003100 - pre-mRNA-processing-splicing factor 8, putative	0.0282016	ND	1383	ND	Only in Pb1		PBANKA_1003100 - pre-mRNA-processing-splicing factor 8, putative	0.0282016	0.0197628	1383	820	563
PBANKA_0927800 - tRNA nucleotidyltransferase, putative	0.0279704	ND	1384	ND	Only in Pb1		PBANKA_0927800 - tRNA nucleotidyltransferase, putative	0.0279704	ND	1384	ND	Only in Pb1
PBANKA_1011800 - HID1 domain-containing protein, putative	0.0279704	ND	1385	ND	Only in Pb1		PBANKA_1011800 - HID1 domain-containing protein, putative	0.0279704	ND	1385	ND	Only in Pb1
PBANKA_1326700 - conserved Plasmodium protein, unknown function	0.0279704	ND	1386	ND	Only in Pb1		PBANKA_1326700 - conserved Plasmodium protein, unknown function	0.0279704	0.0296443	1386	804	582
PBANKA_0833300 - palmitoyltransferase DHHC6, putative	0.0277393	0.0304391	1387	896	491		PBANKA_0833300 - palmitoyltransferase DHHC6, putative	0.0277393	ND	1387	ND	Only in Pb1
PBANKA_0709100 - 60S ribosomal protein L22, putative	0.0275081	ND	1388	ND	Only in Pb1		PBANKA_0709100 - 60S ribosomal protein L22, putative	0.0275081	ND	1388	ND	Only in Pb1
PBANKA_0834300 - gamma-tubulin complex component, putative	0.0275081	ND	1389	ND	Only in Pb1		PBANKA_0834300 - gamma-tubulin complex component, putative	0.0275081	ND	1389	ND	Only in Pb1
PBANKA_1118800 - conserved Plasmodium protein, unknown function	0.0275081	ND	1390	ND	Only in Pb1		PBANKA_1118800 - conserved Plasmodium protein, unknown function	0.0275081	ND	1390	ND	Only in Pb1
PBANKA_1320800 - conserved Plasmodium protein, unknown function	0.0275081	ND	1391	ND	Only in Pb1		PBANKA_1320800 - conserved Plasmodium protein, unknown function	0.0275081	ND	1391	ND	Only in Pb1
PBANKA_0807000 - DNA-directed RNA polymerase II subunit RPB1, putative	0.0268146	ND	1392	ND	Only in Pb1		PBANKA_0807000 - DNA-directed RNA polymerase II subunit RPB1, putative	0.0268146	ND	1392	ND	Only in Pb1
PBANKA_1408700 - conserved Plasmodium protein, unknown function	0.0268146	ND	1393	ND	Only in Pb1		PBANKA_1408700 - conserved Plasmodium protein, unknown function	0.0268146	ND	1393	ND	Only in Pb1
PBANKA_0615200 - calcium-dependent protein kinase 4	0.0265834	ND	1394	ND	Only in Pb1		PBANKA_0615200 - calcium-dependent protein kinase 4	0.0265834	ND	1394	ND	Only in Pb1
PBANKA_0712000 - U3 small nucleolar ribonucleoprotein protein IMP4, putative	0.0265834	0.0588822	1395	839	556		PBANKA_0712000 - U3 small nucleolar ribonucleoprotein protein IMP4, putative	0.0265834	ND	1395	ND	Only in Pb1
PBANKA_1218700 - conserved Plasmodium protein, unknown function	0.0265834	ND	1396	ND	Only in Pb1		PBANKA_1218700 - conserved Plasmodium protein, unknown function	0.0265834	ND	1396	ND	Only in Pb1
PBANKA_0103500 - RAP protein, putative	0.0263523	ND	1397	ND	Only in Pb1		PBANKA_0103500 - RAP protein, putative	0.0263523	ND	1397	ND	Only in Pb1
PBANKA_0940800 - apicoplast ribosomal protein S15 precursor, putative	0.0263523	ND	1398	ND	Only in Pb1		PBANKA_0940800 - apicoplast ribosomal protein S15 precursor, putative	0.0263523	ND	1398	ND	Only in Pb1
PBANKA_0621500 - Rab GTPase activator and protein kinase, putative	0.0261211	ND	1399	ND	Only in Pb1		PBANKA_0621500 - Rab GTPase activator and protein kinase, putative	0.0261211	ND	1399	ND	Only in Pb1
PBANKA_1143000 - U1 small nuclear ribonucleoprotein 70 kDa homolog, putative	0.0261211	ND	1400	ND	Only in Pb1		PBANKA_1143000 - U1 small nuclear ribonucleoprotein 70 kDa homolog, putative	0.0261211	ND	1400	ND	Only in Pb1
PBANKA_1236000 - conserved protein, unknown function	0.0261211	ND	1401	ND	Only in Pb1		PBANKA_1236000 - conserved protein, unknown function	0.0261211	ND	1401	ND	Only in Pb1
PBANKA_0701600 - coiled-coil domain-containing protein 124, putative	0.02589	ND	1402	ND	Only in Pb1		PBANKA_0701600 - coiled-coil domain-containing protein 124, putative	0.02589	ND	1402	ND	Only in Pb1
PBANKA_0818400 - conserved Plasmodium protein, unknown function	0.02589	ND	1403	ND	Only in Pb1		PBANKA_0818400 - conserved Plasmodium protein, unknown function	0.02589	ND	1403	ND	Only in Pb1
PBANKA_0715200 - eukaryotic translation initiation factor 3 subunit G, putative	0.0256588	ND	1404	ND	Only in Pb1		PBANKA_0715200 - eukaryotic translation initiation factor 3 subunit G, putative	0.0256588	ND	1404	ND	Only in Pb1
PBANKA_1308000 - conserved Plasmodium protein, unknown function	0.0256588	ND	1405	ND	Only in Pb1		PBANKA_1308000 - conserved Plasmodium protein, unknown function	0.0256588	ND	1405	ND	Only in Pb1
PBANKA_1330700 - 50S ribosomal protein L22, apicoplast, putative	0.0256588	ND	1406	ND	Only in Pb1		PBANKA_1330700 - 50S ribosomal protein L22, apicoplast, putative	0.0256588	ND	1406	ND	Only in Pb1
PBANKA_1109600 - conserved Plasmodium protein, unknown function	0.0254276	ND	1407	ND	Only in Pb1		PBANKA_1109600 - conserved Plasmodium protein, unknown function	0.0254276	ND	1407	ND	Only in Pb1
PBANKA_1424500 - conserved Plasmodium protein, unknown function	0.0254276	ND	1408	ND	Only in Pb1		PBANKA_1424500 - conserved Plasmodium protein, unknown function	0.0254276	ND	1408	ND	Only in Pb1
PBANKA_1236100 - ribosomal large subunit pseudouridylate synthase, putative	0.0251965	ND	1409	ND	Only in Pb1		PBANKA_1236100 - ribosomal large subunit pseudouridylate synthase, putative	0.0251965	ND	1409	ND	Only in Pb1
PBANKA_1344300 - chromatin assembly factor 1 subunit B, putative	0.0251965	ND	1410	ND	Only in Pb1		PBANKA_1344300 - chromatin assembly factor 1 subunit B, putative	0.0251965	ND	1410	ND	Only in Pb1
PBANKA_1437000 - conserved protein, unknown function	0.0251965	ND	1411	ND	Only in Pb1		PBANKA_1437000 - conserved protein, unknown function	0.0251965	ND	1411	ND	Only in Pb1
PBANKA_1242500 - ATP-dependent RNA helicase DDX41, putative	0.0249653	0.0364271	1412	880	532		PBANKA_1242500 - ATP-dependent RNA helicase DDX41, putative	0.0249653	0.0405138	1412	790	622
PBANKA_0302400 - 5'-3' exonuclease, putative	0.0247342	ND	1413	ND	Only in Pb1		PBANKA_0302400 - 5'-3' exonuclease, putative	0.0247342	ND	1413	ND	Only in Pb1
PBANKA_1205300 - roadblock/LC7 domain-containing protein, putative	0.0247342	ND	1414	ND	Only in Pb1		PBANKA_1205300 - roadblock/LC7 domain-containing protein, putative	0.0247342	ND	1414	ND	Only in Pb1
PBANKA_1230300 - zinc finger protein, putative	0.024503	ND	1415	ND	Only in Pb1		PBANKA_1230300 - zinc finger protein, putative	0.024503	ND	1415	ND	Only in Pb1
PBANKA_1343800 - transcriptional regulatory protein sir2a	0.024503	ND	1416	ND	Only in Pb1		PBANKA_1343800 - transcriptional regulatory protein sir2a	0.024503	ND	1416	ND	Only in Pb1
PBANKA_1444200 - conserved Plasmodium protein, unknown function	0.0242718	ND	1417	ND	Only in Pb1		PBANKA_1444200 - conserved Plasmodium protein, unknown function	0.0242718	ND	1417	ND	Only in Pb1
PBANKA_0304400 - merozoite surface protein 4/5	0.0240407	ND	1418	ND	Only in Pb1		PBANKA_0304400 - merozoite surface protein 4/5	0.0240407	ND	1418	ND	Only in Pb1
PBANKA_0704600 - conserved Plasmodium protein, unknown function	0.0240407	ND	1419	ND	Only in Pb1		PBANKA_0704600 - conserved Plasmodium protein, unknown function	0.0240407	ND	1419	ND	Only in Pb1
PBANKA_0917100 - serpentine receptor, putative	0.0240407	ND	1420	ND	Only in Pb1		PBANKA_0917100 - serpentine receptor, putative	0.0240407	ND	1420	ND	Only in Pb1
PBANKA_1114600 - pre-mRNA-splicing factor CWC2, putative	0.0240407	ND	1421	ND	Only in Pb1		PBANKA_1114600 - pre-mRNA-splicing factor CWC2, putative	0.0240407	ND	1421	ND	Only in Pb1
PBANKA_1312100 - conserved protein, unknown function	0.0240407	ND	1422	ND	Only in Pb1		PBANKA_1312100 - conserved protein, unknown function	0.0240407	ND	1422	ND	Only in Pb1
PBANKA_0831500 - conserved Plasmodium protein, unknown function	0.0238095	0.0319361	1423	893	530		PBANKA_0831500 - conserved Plasmodium protein, unknown function	0.0238095	ND	1423	ND	Only in Pb1
PBANKA_1321000 - MA3 domain-containing protein, putative	0.0238095	ND	1424	ND	Only in Pb1		PBANKA_1321000 - MA3 domain-containing protein, putative	0.0238095	ND	1424	ND	Only in Pb1
PBANKA_1108200 - conserved protein, unknown function	0.0233472	ND	1425	ND	Only in Pb1		PBANKA_1108200 - conserved protein, unknown function	0.0233472	ND	1425	ND	Only in Pb1
PBANKA_1317400 - HSP90 co-chaperone p23, putative	0.0233472	ND	1426	ND	Only in Pb1		PBANKA_1317400 - HSP90 co-chaperone p23, putative	0.0233472	ND	1426	ND	Only in Pb1
PBANKA_1445200 - WD repeat-containing protein, putative	0.0233472	ND	1427	ND	Only in Pb1		PBANKA_1445200 - WD repeat-containing protein, putative	0.0233472	ND	1427	ND	Only in Pb1
PBANKA_0621800 - ubiquinone biosynthesis O-methyltransferase, putative	0.023116	ND	1428	ND	Only in Pb1		PBANKA_0621800 - ubiquinone biosynthesis O-methyltransferase, putative	0.023116	ND	1428	ND	Only in Pb1
PBANKA_1456300 - mitochondrial import inner membrane translocase subunit TIM13, putative	0.023116	ND	1429	ND	Only in Pb1		PBANKA_1456300 - mitochondrial import inner membrane translocase subunit TIM13, putative	0.023116	ND	1429	ND	Only in Pb1
PBANKA_0616800 - actin-related protein, putative	0.0228849	ND	1430	ND	Only in Pb1		PBANKA_0616800 - actin-related protein, putative	0.0228849	ND	1430	ND	Only in Pb1
PBANKA_0622200 - conserved Plasmodium protein, unknown function	0.0228849	ND	1431	ND	Only in Pb1		PBANKA_0622200 - conserved Plasmodium protein, unknown function	0.0228849	ND	1431	ND	Only in Pb1
PBANKA_0107500 - conserved Plasmodium protein, unknown function	0.0226537	ND	1432	ND	Only in Pb1		PBANKA_0107500 - conserved Plasmodium protein, unknown function	0.0226537	ND	1432	ND	Only in Pb1
PBANKA_0604800 - eukaryotic translation initiation factor 3 subunit C, putative	0.0226537	ND	1433	ND	Only in Pb1		PBANKA_0604800 - eukaryotic translation initiation factor 3 subunit C, putative	0.0226537	ND	1433	ND	Only in Pb1
PBANKA_0915800 - pre-mRNA-splicing factor 38A, putative	0.0226537	ND	1434	ND	Only in Pb1		PBANKA_0915800 - pre-mRNA-splicing factor 38A, putative	0.0226537	ND	1434	ND	Only in Pb1
PBANKA_1417600 - ubiquitin carboxyl-terminal hydrolase MINDY, putative	0.0226537	ND	1435	ND	Only in Pb1		PBANKA_1417600 - ubiquitin carboxyl-terminal hydrolase MINDY, putative	0.0226537	ND	1435	ND	Only in Pb1
PBANKA_1329000 - conserved Plasmodium protein, unknown function	0.0224226	ND	1436	ND	Only in Pb1		PBANKA_1329000 - conserved Plasmodium protein, unknown function	0.0224226	ND	1436	ND	Only in Pb1
PBANKA_0809300 - peptide deformylase, putative	0.0221914	ND	1437	ND	Only in Pb1		PBANKA_0809300 - peptide deformylase, putative	0.0221914	ND	1437	ND	Only in Pb1
PBANKA_1401300 - 40S ribosomal protein S7, putative	0.0221914	0.0359281	1438	882	556		PBANKA_1401300 - 40S ribosomal protein S7, putative	0.0221914	0.0271739	1438	806	632
PBANKA_0921700 - autophagy-related protein 23, putative	0.0219602	0.0399202	1439	870	569		PBANKA_0921700 - autophagy-related protein 23, putative	0.0219602	0.0350791	1439	796	643
PBANKA_1015300 - rRNA (adenosine-2'-O-)-methyltransferase, putative	0.0219602	ND	1440	ND	Only in Pb1		PBANKA_1015300 - rRNA (adenosine-2'-O-)-methyltransferase, putative	0.0219602	ND	1440	ND	Only in Pb1
PBANKA_1122300 - MEI2-like RNA-binding protein, putative	0.0219602	ND	1441	ND	Only in Pb1		PBANKA_1122300 - MEI2-like RNA-binding protein, putative	0.0219602	ND	1441	ND	Only in Pb1
PBANKA_1213800 - conserved Plasmodium protein, unknown function	0.0219602	0.0274451	1442	901	541		PBANKA_1213800 - conserved Plasmodium protein, unknown function	0.0219602	ND	1442	ND	Only in Pb1
PBANKA_1354400 - 60S ribosomal protein L18, putative	0.0219602	0.0449102	1443	860	583		PBANKA_1354400 - 60S ribosomal protein L18, putative	0.0219602	ND	1443	ND	Only in Pb1
PBANKA_1358100 - rhomboid protease ROM6	0.0217291	ND	1444	ND	Only in Pb1		PBANKA_1358100 - rhomboid protease ROM6	0.0217291	ND	1444	ND	Only in Pb1
PBANKA_0304900 - serine repeat antigen 3	0.0212668	ND	1445	ND	Only in Pb1		PBANKA_0304900 - serine repeat antigen 3	0.0212668	ND	1445	ND	Only in Pb1
PBANKA_0406200 - conserved Plasmodium protein, unknown function	0.0212668	ND	1446	ND	Only in Pb1		PBANKA_0406200 - conserved Plasmodium protein, unknown function	0.0212668	ND	1446	ND	Only in Pb1
PBANKA_1327400 - YL1 nuclear protein, putative	0.0212668	0.0818363	1447	780	667		PBANKA_1327400 - YL1 nuclear protein, putative	0.0212668	0.0968379	1447	644	803
PBANKA_0710800 - Snf2-related CBP activator, putative	0.0208044	ND	1448	ND	Only in Pb1		PBANKA_0710800 - Snf2-related CBP activator, putative	0.0208044	ND	1448	ND	Only in Pb1
PBANKA_0612300 - conserved Plasmodium protein, unknown function	0.0205733	ND	1449	ND	Only in Pb1		PBANKA_0612300 - conserved Plasmodium protein, unknown function	0.0205733	ND	1449	ND	Only in Pb1
PBANKA_1301800 - conserved Plasmodium protein, unknown function	0.0205733	ND	1450	ND	Only in Pb1		PBANKA_1301800 - conserved Plasmodium protein, unknown function	0.0205733	ND	1450	ND	Only in Pb1
PBANKA_0519500 - conserved Plasmodium protein, unknown function	0.0203421	0.0334331	1451	889	562		PBANKA_0519500 - conserved Plasmodium protein, unknown function	0.0203421	ND	1451	ND	Only in Pb1
PBANKA_0812200 - conserved protein, unknown function	0.0198798	ND	1452	ND	Only in Pb1		PBANKA_0812200 - conserved protein, unknown function	0.0198798	ND	1452	ND	Only in Pb1
PBANKA_1363200 - ubiquitin-activating enzyme E1, putative	0.0198798	ND	1453	ND	Only in Pb1		PBANKA_1363200 - ubiquitin-activating enzyme E1, putative	0.0198798	ND	1453	ND	Only in Pb1
PBANKA_0937200 - RNA-binding protein, putative	0.0196486	0.0513972	1454	849	605		PBANKA_0937200 - RNA-binding protein, putative	0.0196486	ND	1454	ND	Only in Pb1
PBANKA_0931700 - peptidyl-prolyl cis-trans isomerase, putative	0.0194175	ND	1455	ND	Only in Pb1		PBANKA_0931700 - peptidyl-prolyl cis-trans isomerase, putative	0.0194175	ND	1455	ND	Only in Pb1
PBANKA_0415400 - conserved Plasmodium protein, unknown function, pseudogene	0.0191863	ND	1456	ND	Only in Pb1		PBANKA_0415400 - conserved Plasmodium protein, unknown function, pseudogene	0.0191863	ND	1456	ND	Only in Pb1
PBANKA_0706600 - conserved Plasmodium protein, unknown function	0.0191863	ND	1457	ND	Only in Pb1		PBANKA_0706600 - conserved Plasmodium protein, unknown function	0.0191863	ND	1457	ND	Only in Pb1
PBANKA_0618500 - conserved Plasmodium protein, unknown function	0.0189552	ND	1458	ND	Only in Pb1		PBANKA_0618500 - conserved Plasmodium protein, unknown function	0.0189552	ND	1458	ND	Only in Pb1
PBANKA_0721400 - conserved Plasmodium protein, unknown function	0.0189552	ND	1459	ND	Only in Pb1		PBANKA_0721400 - conserved Plasmodium protein, unknown function	0.0189552	ND	1459	ND	Only in Pb1
PBANKA_0916400 - ubiquitin-like protein, putative	0.018724	ND	1460	ND	Only in Pb1		PBANKA_0916400 - ubiquitin-like protein, putative	0.018724	ND	1460	ND	Only in Pb1
PBANKA_1025700 - inner membrane complex protein 1l, putative	0.018724	0.0638723	1461	823	638		PBANKA_1025700 - inner membrane complex protein 1l, putative	0.018724	0.0523715	1461	764	697
PBANKA_1037200 - conserved Plasmodium protein, unknown function	0.018724	ND	1462	ND	Only in Pb1		PBANKA_1037200 - conserved Plasmodium protein, unknown function	0.018724	ND	1462	ND	Only in Pb1
PBANKA_0601500 - trimethylguanosine synthase, putative	0.0184928	ND	1463	ND	Only in Pb1		PBANKA_0601500 - trimethylguanosine synthase, putative	0.0184928	ND	1463	ND	Only in Pb1
PBANKA_1120300 - mRNA-binding protein PUF3, putative	0.0184928	ND	1464	ND	Only in Pb1		PBANKA_1120300 - mRNA-binding protein PUF3, putative	0.0184928	ND	1464	ND	Only in Pb1
PBANKA_1434100 - dynamin-like protein, putative	0.0184928	ND	1465	ND	Only in Pb1		PBANKA_1434100 - dynamin-like protein, putative	0.0184928	ND	1465	ND	Only in Pb1
PBANKA_0202000 - eukaryotic translation initiation factor 4E, putative	0.0182617	ND	1466	ND	Only in Pb1		PBANKA_0202000 - eukaryotic translation initiation factor 4E, putative	0.0182617	ND	1466	ND	Only in Pb1
PBANKA_0804400 - conserved Plasmodium protein, unknown function	0.0182617	ND	1467	ND	Only in Pb1		PBANKA_0804400 - conserved Plasmodium protein, unknown function	0.0182617	ND	1467	ND	Only in Pb1
PBANKA_0109200 - transcription elongation factor SPT5, putative	0.0177994	ND	1468	ND	Only in Pb1		PBANKA_0109200 - transcription elongation factor SPT5, putative	0.0177994	ND	1468	ND	Only in Pb1
PBANKA_0313000 - conserved Plasmodium protein, unknown function	0.0175682	ND	1469	ND	Only in Pb1		PBANKA_0313000 - conserved Plasmodium protein, unknown function	0.0175682	0.0197628	1469	819	650
PBANKA_0614200 - conserved Plasmodium protein, unknown function	0.017337	ND	1470	ND	Only in Pb1		PBANKA_0614200 - conserved Plasmodium protein, unknown function	0.017337	ND	1470	ND	Only in Pb1
PBANKA_1215600 - 40S ribosomal protein S3A, putative	0.017337	ND	1471	ND	Only in Pb1		PBANKA_1215600 - 40S ribosomal protein S3A, putative	0.017337	ND	1471	ND	Only in Pb1
PBANKA_0416100 - dynein heavy chain, putative	0.0171059	ND	1472	ND	Only in Pb1		PBANKA_0416100 - dynein heavy chain, putative	0.0171059	ND	1472	ND	Only in Pb1
PBANKA_0503600 - 60S ribosomal protein L30e, putative	0.0171059	0.0339321	1473	887	586		PBANKA_0503600 - 60S ribosomal protein L30e, putative	0.0171059	ND	1473	ND	Only in Pb1
PBANKA_0924900 - translation elongation factor EF-1, subunit alpha, putative	0.0171059	ND	1474	ND	Only in Pb1		PBANKA_0924900 - translation elongation factor EF-1, subunit alpha, putative	0.0171059	ND	1474	ND	Only in Pb1
PBANKA_1322800 - GTP-binding protein, putative	0.0171059	ND	1475	ND	Only in Pb1		PBANKA_1322800 - GTP-binding protein, putative	0.0171059	ND	1475	ND	Only in Pb1
PBANKA_0615900 - cysteine repeat modular protein 2	0.0168747	0.0768463	1476	793	683		PBANKA_0615900 - cysteine repeat modular protein 2	0.0168747	0.0899209	1476	665	811
PBANKA_1024311 - signal recognition particle RNA	0.0168747	0.119261	1477	644	833		PBANKA_1024311 - signal recognition particle RNA	0.0168747	0.0918972	1477	658	819
PBANKA_0607200 - conserved protein, unknown function	0.0164124	ND	1478	ND	Only in Pb1		PBANKA_0607200 - conserved protein, unknown function	0.0164124	ND	1478	ND	Only in Pb1
PBANKA_0808420 - tubulin-specific chaperone, putative	0.0159501	ND	1479	ND	Only in Pb1		PBANKA_0808420 - tubulin-specific chaperone, putative	0.0159501	ND	1479	ND	Only in Pb1
PBANKA_0414200 - conserved protein, unknown function	0.0157189	ND	1480	ND	Only in Pb1		PBANKA_0414200 - conserved protein, unknown function	0.0157189	ND	1480	ND	Only in Pb1
PBANKA_1002300 - conserved Plasmodium protein, unknown function	0.0157189	0.0264471	1481	904	577		PBANKA_1002300 - conserved Plasmodium protein, unknown function	0.0157189	0.0212451	1481	815	666
PBANKA_1457200 - double C2-like domain-containing protein, putative	0.0157189	ND	1482	ND	Only in Pb1		PBANKA_1457200 - double C2-like domain-containing protein, putative	0.0157189	ND	1482	ND	Only in Pb1
PBANKA_0909800 - RNA-binding protein, putative	0.0154877	ND	1483	ND	Only in Pb1		PBANKA_0909800 - RNA-binding protein, putative	0.0154877	ND	1483	ND	Only in Pb1
PBANKA_1457600 - RNA-binding protein, putative	0.0154877	0.0279441	1484	900	584		PBANKA_1457600 - RNA-binding protein, putative	0.0154877	0.0197628	1484	821	663
PBANKA_0511900 - 60S ribosomal protein L3, putative	0.0152566	ND	1485	ND	Only in Pb1		PBANKA_0511900 - 60S ribosomal protein L3, putative	0.0152566	ND	1485	ND	Only in Pb1
PBANKA_0929500 - histone acetyltransferase MYST, putative	0.0152566	ND	1486	ND	Only in Pb1		PBANKA_0929500 - histone acetyltransferase MYST, putative	0.0152566	ND	1486	ND	Only in Pb1
PBANKA_1314100 - zinc finger protein, putative	0.0152566	ND	1487	ND	Only in Pb1		PBANKA_1314100 - zinc finger protein, putative	0.0152566	ND	1487	ND	Only in Pb1
PBANKA_1430500 - conserved protein, unknown function	0.0152566	ND	1488	ND	Only in Pb1		PBANKA_1430500 - conserved protein, unknown function	0.0152566	ND	1488	ND	Only in Pb1
PBANKA_0311700 - rhoptry neck protein 6, putative	0.0150254	ND	1489	ND	Only in Pb1		PBANKA_0311700 - rhoptry neck protein 6, putative	0.0150254	0.0158103	1489	824	665
PBANKA_1210200 - PRE-binding protein, putative	0.0147943	ND	1490	ND	Only in Pb1		PBANKA_1210200 - PRE-binding protein, putative	0.0147943	ND	1490	ND	Only in Pb1
PBANKA_0516700 - RNA polymerase II-associated protein 1, putative	0.0143319	0.0264471	1491	903	588		PBANKA_0516700 - RNA polymerase II-associated protein 1, putative	0.0143319	0.0316206	1491	799	692
PBANKA_0704000 - SNARE protein, putative	0.0143319	ND	1492	ND	Only in Pb1		PBANKA_0704000 - SNARE protein, putative	0.0143319	ND	1492	ND	Only in Pb1
PBANKA_0929400 - myosin light chain B, putative	0.0143319	ND	1493	ND	Only in Pb1		PBANKA_0929400 - myosin light chain B, putative	0.0143319	ND	1493	ND	Only in Pb1
PBANKA_1220100 - ribonucleases P/MRP protein subunit POP1, putative	0.0143319	ND	1494	ND	Only in Pb1		PBANKA_1220100 - ribonucleases P/MRP protein subunit POP1, putative	0.0143319	ND	1494	ND	Only in Pb1
PBANKA_0822700 - ribosome production factor 1, putative	0.0141008	ND	1495	ND	Only in Pb1		PBANKA_0822700 - ribosome production factor 1, putative	0.0141008	ND	1495	ND	Only in Pb1
PBANKA_1143400 - NADH-cytochrome b5 reductase, putative	0.0141008	ND	1496	ND	Only in Pb1		PBANKA_1143400 - NADH-cytochrome b5 reductase, putative	0.0141008	ND	1496	ND	Only in Pb1
PBANKA_1343750 - Plasmodium RNA of unknown function RUF1	0.0141008	0.0219561	1497	908	589		PBANKA_1343750 - Plasmodium RNA of unknown function RUF1	0.0141008	ND	1497	ND	Only in Pb1
PBANKA_0411100 - conserved Plasmodium protein, unknown function	0.0138696	ND	1498	ND	Only in Pb1		PBANKA_0411100 - conserved Plasmodium protein, unknown function	0.0138696	ND	1498	ND	Only in Pb1
PBANKA_1020000 - conserved Plasmodium protein, unknown function	0.0136385	ND	1499	ND	Only in Pb1		PBANKA_1020000 - conserved Plasmodium protein, unknown function	0.0136385	0.0212451	1499	816	683
PBANKA_1314200 - conserved Plasmodium protein, unknown function	0.0134073	ND	1500	ND	Only in Pb1		PBANKA_1314200 - conserved Plasmodium protein, unknown function	0.0134073	ND	1500	ND	Only in Pb1
PBANKA_0212800 - alpha/beta hydrolase, putative	0.0131761	ND	1501	ND	Only in Pb1		PBANKA_0212800 - alpha/beta hydrolase, putative	0.0131761	ND	1501	ND	Only in Pb1
PBANKA_1131800 - histone-lysine N-methyltransferase, putative	0.012945	ND	1502	ND	Only in Pb1		PBANKA_1131800 - histone-lysine N-methyltransferase, putative	0.012945	ND	1502	ND	Only in Pb1
PBANKA_0310500 - conserved Plasmodium protein, unknown function	0.0127138	ND	1503	ND	Only in Pb1		PBANKA_0310500 - conserved Plasmodium protein, unknown function	0.0127138	ND	1503	ND	Only in Pb1
PBANKA_0417700 - alpha tubulin 1	0.0124827	ND	1504	ND	Only in Pb1		PBANKA_0417700 - alpha tubulin 1	0.0124827	ND	1504	ND	Only in Pb1
PBANKA_0940700 - conserved Plasmodium protein, unknown function	0.0124827	0.0334331	1505	890	615		PBANKA_0940700 - conserved Plasmodium protein, unknown function	0.0124827	ND	1505	ND	Only in Pb1
PBANKA_1456500 - zinc finger protein, putative	0.0124827	ND	1506	ND	Only in Pb1		PBANKA_1456500 - zinc finger protein, putative	0.0124827	ND	1506	ND	Only in Pb1
PBANKA_1036800 - DNA mismatch repair protein, putative	0.0122515	ND	1507	ND	Only in Pb1		PBANKA_1036800 - DNA mismatch repair protein, putative	0.0122515	ND	1507	ND	Only in Pb1
PBANKA_1362500 - peptidase, putative	0.0120203	0.0314371	1508	895	613		PBANKA_1362500 - peptidase, putative	0.0120203	ND	1508	ND	Only in Pb1
PBANKA_1420400 - negative elongation factor A, putative	0.0117892	ND	1509	ND	Only in Pb1		PBANKA_1420400 - negative elongation factor A, putative	0.0117892	ND	1509	ND	Only in Pb1
PBANKA_1427600 - conserved Plasmodium protein, unknown function	0.011558	ND	1510	ND	Only in Pb1		PBANKA_1427600 - conserved Plasmodium protein, unknown function	0.011558	ND	1510	ND	Only in Pb1
PBANKA_0808600 - conserved Plasmodium protein, unknown function	0.0113269	ND	1511	ND	Only in Pb1		PBANKA_0808600 - conserved Plasmodium protein, unknown function	0.0113269	ND	1511	ND	Only in Pb1
PBANKA_0518800 - U2 snRNA/tRNA pseudouridine synthase, putative	0.0106334	ND	1512	ND	Only in Pb1		PBANKA_0518800 - U2 snRNA/tRNA pseudouridine synthase, putative	0.0106334	ND	1512	ND	Only in Pb1
PBANKA_1316700 - conserved Plasmodium protein, unknown function	0.0106334	ND	1513	ND	Only in Pb1		PBANKA_1316700 - conserved Plasmodium protein, unknown function	0.0106334	ND	1513	ND	Only in Pb1
PBANKA_0834100 - conserved Plasmodium protein, unknown function	0.0104022	ND	1514	ND	Only in Pb1		PBANKA_0834100 - conserved Plasmodium protein, unknown function	0.0104022	ND	1514	ND	Only in Pb1
PBANKA_0938100 - tetratricopeptide repeat protein, putative	0.0104022	ND	1515	ND	Only in Pb1		PBANKA_0938100 - tetratricopeptide repeat protein, putative	0.0104022	ND	1515	ND	Only in Pb1
PBANKA_1129300 - ribosome biogenesis protein YTM1, putative	0.0099399	ND	1516	ND	Only in Pb1		PBANKA_1129300 - ribosome biogenesis protein YTM1, putative	0.0099399	ND	1516	ND	Only in Pb1
PBANKA_0716100 - conserved Plasmodium protein, unknown function	0.00970874	ND	1517	ND	Only in Pb1		PBANKA_0716100 - conserved Plasmodium protein, unknown function	0.00970874	ND	1517	ND	Only in Pb1
PBANKA_0718100 - glutamyl-tRNA(Gln) amidotransferase subunit A	0.00970874	ND	1518	ND	Only in Pb1		PBANKA_0718100 - glutamyl-tRNA(Gln) amidotransferase subunit A	0.00970874	ND	1518	ND	Only in Pb1
PBANKA_0304300 - adenylosuccinate lyase, putative	0.00947758	ND	1519	ND	Only in Pb1		PBANKA_0304300 - adenylosuccinate lyase, putative	0.00947758	ND	1519	ND	Only in Pb1
PBANKA_0720500 - conserved Plasmodium protein, unknown function	0.00947758	ND	1520	ND	Only in Pb1		PBANKA_0720500 - conserved Plasmodium protein, unknown function	0.00947758	ND	1520	ND	Only in Pb1
PBANKA_1104000 - ATP-dependent helicase, putative	0.00924642	ND	1521	ND	Only in Pb1		PBANKA_1104000 - ATP-dependent helicase, putative	0.00924642	ND	1521	ND	Only in Pb1
PBANKA_1136100 - conserved Plasmodium protein, unknown function	0.00901526	ND	1522	ND	Only in Pb1		PBANKA_1136100 - conserved Plasmodium protein, unknown function	0.00901526	ND	1522	ND	Only in Pb1
PBANKA_1228200 - glutamate dehydrogenase, putative	0.00901526	ND	1523	ND	Only in Pb1		PBANKA_1228200 - glutamate dehydrogenase, putative	0.00901526	ND	1523	ND	Only in Pb1
PBANKA_0303900 - pantothenate transporter	0.0087841	ND	1524	ND	Only in Pb1		PBANKA_0303900 - pantothenate transporter	0.0087841	ND	1524	ND	Only in Pb1
PBANKA_1122700 - tyrosine kinase-like protein, putative	0.0087841	ND	1525	ND	Only in Pb1		PBANKA_1122700 - tyrosine kinase-like protein, putative	0.0087841	ND	1525	ND	Only in Pb1
PBANKA_1138800 - conserved Plasmodium protein, unknown function	0.00832178	ND	1526	ND	Only in Pb1		PBANKA_1138800 - conserved Plasmodium protein, unknown function	0.00832178	ND	1526	ND	Only in Pb1
PBANKA_0515350 - OTU-like cysteine protease, putative	0.00785945	ND	1527	ND	Only in Pb1		PBANKA_0515350 - OTU-like cysteine protease, putative	0.00785945	ND	1527	ND	Only in Pb1
PBANKA_0713700 - tRNA modification GTPase, putative	0.00785945	ND	1528	ND	Only in Pb1		PBANKA_0713700 - tRNA modification GTPase, putative	0.00785945	ND	1528	ND	Only in Pb1
PBANKA_0911900 - conserved Plasmodium protein, unknown function	0.00716597	ND	1529	ND	Only in Pb1		PBANKA_0911900 - conserved Plasmodium protein, unknown function	0.00716597	ND	1529	ND	Only in Pb1
PBANKA_0411200 - Ras-like G protein, putative	0.00670365	ND	1530	ND	Only in Pb1		PBANKA_0411200 - Ras-like G protein, putative	0.00670365	ND	1530	ND	Only in Pb1
PBANKA_1436500 - conserved Plasmodium protein, unknown function	0.00670365	ND	1531	ND	Only in Pb1		PBANKA_1436500 - conserved Plasmodium protein, unknown function	0.00670365	ND	1531	ND	Only in Pb1
PBANKA_0806300 - P-type ATPase, putative	0.00462321	ND	1532	ND	Only in Pb1		PBANKA_0806300 - P-type ATPase, putative	0.00462321	ND	1532	ND	Only in Pb1
PBANKA_1229000 - Plasmodium exported protein (PHIST), unknown function	0.00346741	0.010978	1533	920	613		PBANKA_1229000 - Plasmodium exported protein (PHIST), unknown function	0.00346741	0.0113636	1533	828	705
PBANKA_0809100 - proteasome activator 28 subunit beta, putative	0.00277393	ND	1534	ND	Only in Pb1		PBANKA_0809100 - proteasome activator 28 subunit beta, putative	0.00277393	ND	1534	ND	Only in Pb1
PBANKA_1145100 - conserved Plasmodium protein, unknown function	0.00277393	ND	1535	ND	Only in Pb1		PBANKA_1145100 - conserved Plasmodium protein, unknown function	0.00277393	ND	1535	ND	Only in Pb1
PBANKA_MIT02800 - unspecified product	ND	0.652196	ND	60	Only in Pb2		PBANKA_MIT02800 - unspecified product	ND	0.55583	ND	61	Only in Pb3
PBANKA_MIT02200 - unspecified product	ND	0.566367	ND	75	Only in Pb2		PBANKA_MIT02200 - unspecified product	ND	0.477273	ND	78	Only in Pb3
PBANKA_1245861 - 28S ribosomal RNA	ND	0.241517	ND	311	Only in Pb2		PBANKA_1348200 - conserved Plasmodium protein, unknown function	ND	0.211957	ND	317	Only in Pb3
PBANKA_MIT02700 - unspecified product	ND	0.225549	ND	347	Only in Pb2		PBANKA_1245861 - 28S ribosomal RNA	ND	0.199111	ND	342	Only in Pb3
PBANKA_1348200 - conserved Plasmodium protein, unknown function	ND	0.217565	ND	368	Only in Pb2		PBANKA_MIT02700 - unspecified product	ND	0.198123	ND	344	Only in Pb3
PBANKA_1034200 - conserved Plasmodium protein, unknown function	ND	0.206088	ND	393	Only in Pb2		PBANKA_1363100 - conserved protein, unknown function	ND	0.187747	ND	367	Only in Pb3
PBANKA_1307700 - pre-mRNA-splicing factor CWC24, putative	ND	0.194611	ND	423	Only in Pb2		PBANKA_1307700 - pre-mRNA-splicing factor CWC24, putative	ND	0.17836	ND	394	Only in Pb3
PBANKA_1363100 - conserved protein, unknown function	ND	0.189122	ND	443	Only in Pb2		PBANKA_1034200 - conserved Plasmodium protein, unknown function	ND	0.161561	ND	450	Only in Pb3
PBANKA_0700761 - 28S ribosomal RNA	ND	0.168663	ND	495	Only in Pb2		PBANKA_0700761 - 28S ribosomal RNA	ND	0.150692	ND	472	Only in Pb3
PBANKA_1227100 - U3 small nucleolar RNA-associated protein 14, putative	ND	0.153693	ND	543	Only in Pb2		PBANKA_1227100 - U3 small nucleolar RNA-associated protein 14, putative	ND	0.137846	ND	509	Only in Pb3
PBANKA_0938900 - IWS1-like protein, putative	ND	0.149701	ND	555	Only in Pb2		PBANKA_1441500 - U3 small nucleolar RNA-interacting protein 2, putative	ND	0.13587	ND	518	Only in Pb3
PBANKA_MIT03100 - unspecified product	ND	0.149202	ND	560	Only in Pb2		PBANKA_0938900 - IWS1-like protein, putative	ND	0.132905	ND	526	Only in Pb3
PBANKA_0108800 - histone H3, putative	ND	0.146707	ND	568	Only in Pb2		PBANKA_0504200 - RNA-binding protein 34, putative	ND	0.132411	ND	527	Only in Pb3
PBANKA_0504200 - RNA-binding protein 34, putative	ND	0.144711	ND	574	Only in Pb2		PBANKA_0928900 - conserved protein, unknown function	ND	0.125	ND	545	Only in Pb3
PBANKA_1236200 - conserved Plasmodium protein, unknown function	ND	0.129741	ND	619	Only in Pb2		PBANKA_0919600 - CCR4-NOT transcription complex subunit 2, putative	ND	0.118083	ND	572	Only in Pb3
PBANKA_0522100 - conserved Plasmodium protein, unknown function	ND	0.126747	ND	625	Only in Pb2		PBANKA_0835700 - conserved Plasmodium protein, unknown function	ND	0.110672	ND	601	Only in Pb3
PBANKA_0610900 - HSP40, subfamily A, putative	ND	0.116267	ND	658	Only in Pb2		PBANKA_0522100 - conserved Plasmodium protein, unknown function	ND	0.110178	ND	604	Only in Pb3
PBANKA_1220400 - conserved protein, unknown function	ND	0.11477	ND	664	Only in Pb2		PBANKA_0521300 - zinc finger protein, putative	ND	0.107708	ND	610	Only in Pb3
PBANKA_0835700 - conserved Plasmodium protein, unknown function	ND	0.113772	ND	666	Only in Pb2		PBANKA_0205000 - conserved Plasmodium protein, unknown function	ND	0.106719	ND	614	Only in Pb3
PBANKA_MIT00800 - unspecified product	ND	0.110279	ND	683	Only in Pb2		PBANKA_0601700 - conserved Plasmodium protein, unknown function	ND	0.100296	ND	634	Only in Pb3
PBANKA_1236600 - conserved Plasmodium protein, unknown function	ND	0.104291	ND	700	Only in Pb2		PBANKA_1106400 - transcription factor 25, putative	ND	0.0948617	ND	647	Only in Pb3
PBANKA_0205000 - conserved Plasmodium protein, unknown function	ND	0.102794	ND	705	Only in Pb2		PBANKA_1236200 - conserved Plasmodium protein, unknown function	ND	0.0879447	ND	673	Only in Pb3
PBANKA_1106400 - transcription factor 25, putative	ND	0.100299	ND	710	Only in Pb2		PBANKA_0701200 - conserved Plasmodium protein, unknown function	ND	0.0854743	ND	675	Only in Pb3
PBANKA_MIT01000 - unspecified product	ND	0.100299	ND	712	Only in Pb2		PBANKA_0917500 - structural maintenance of chromosomes protein 1, putative	ND	0.083004	ND	681	Only in Pb3
PBANKA_1029100 - conserved Plasmodium protein, unknown function	ND	0.0978044	ND	716	Only in Pb2		PBANKA_0512400 - rRNA-processing protein EBP2, putative	ND	0.0790514	ND	692	Only in Pb3
PBANKA_0512400 - rRNA-processing protein EBP2, putative	ND	0.0968064	ND	719	Only in Pb2		PBANKA_1228500 - sentrin-specific protease 2, putative	ND	0.076087	ND	705	Only in Pb3
PBANKA_1443900 - conserved Plasmodium protein, unknown function	ND	0.0943114	ND	727	Only in Pb2		PBANKA_0413500 - conserved Plasmodium protein, unknown function	ND	0.0746047	ND	708	Only in Pb3
PBANKA_0701200 - conserved Plasmodium protein, unknown function	ND	0.0853293	ND	762	Only in Pb2		PBANKA_0921600 - RNA-binding protein, putative	ND	0.0736166	ND	712	Only in Pb3
PBANKA_0712300 - zinc finger protein, putative	ND	0.0848303	ND	766	Only in Pb2		PBANKA_1029100 - conserved Plasmodium protein, unknown function	ND	0.0716403	ND	719	Only in Pb3
PBANKA_1315500 - sortilin, putative	ND	0.0843313	ND	772	Only in Pb2		PBANKA_0605100 - Tat binding protein 1(TBP-1)-interacting protein, putative	ND	0.0657115	ND	731	Only in Pb3
PBANKA_0921600 - RNA-binding protein, putative	ND	0.0803393	ND	784	Only in Pb2		PBANKA_0831700 - NifU-like protein, putative	ND	0.0652174	ND	734	Only in Pb3
PBANKA_1333900 - conserved Plasmodium protein, unknown function	ND	0.0728543	ND	808	Only in Pb2		PBANKA_1036300 - RNA-binding protein, putative	ND	0.0568182	ND	752	Only in Pb3
PBANKA_1119400 - conserved Plasmodium protein, unknown function	ND	0.0693613	ND	814	Only in Pb2		PBANKA_1025500 - NOT family protein, putative	ND	0.055336	ND	756	Only in Pb3
PBANKA_1108600 - alpha-soluble NSF attachment protein, putative	ND	0.0688623	ND	817	Only in Pb2		PBANKA_1440500 - conserved Plasmodium protein, unknown function	ND	0.0518775	ND	766	Only in Pb3
PBANKA_0710700 - RNA-binding protein, putative	ND	0.0618762	ND	829	Only in Pb2		PBANKA_1346400 - conserved Plasmodium protein, unknown function	ND	0.0513834	ND	767	Only in Pb3
PBANKA_1039100 - conserved Plasmodium protein, unknown function	ND	0.0593812	ND	837	Only in Pb2		PBANKA_0508000 - conserved Plasmodium protein, unknown function	ND	0.0469368	ND	774	Only in Pb3
PBANKA_1219000 - heat shock protein 90, putative	ND	0.0548902	ND	844	Only in Pb2		PBANKA_1219000 - heat shock protein 90, putative	ND	0.0459486	ND	778	Only in Pb3
PBANKA_1329700 - 26S proteasome regulatory subunit RPN2, putative	ND	0.0533932	ND	848	Only in Pb2		PBANKA_0317141 - fam-a protein	ND	0.0449605	ND	780	Only in Pb3
PBANKA_1338300 - 60S ribosomal protein L6, putative	ND	0.0469062	ND	856	Only in Pb2		PBANKA_0703600 - translation initiation factor IF-2, putative	ND	0.0434783	ND	781	Only in Pb3
PBANKA_1456100 - 40S ribosomal protein S17, putative	ND	0.0469062	ND	857	Only in Pb2		PBANKA_0830900 - leucine-rich repeat protein	ND	0.0434783	ND	782	Only in Pb3
PBANKA_1140800 - conserved Plasmodium protein, unknown function	ND	0.0449102	ND	859	Only in Pb2		PBANKA_1315000 - E3 SUMO-protein ligase NSE2, putative	ND	0.0434783	ND	783	Only in Pb3
PBANKA_1116700 - AP-2 complex subunit alpha, putative	ND	0.0439122	ND	863	Only in Pb2		PBANKA_0600700 - conserved Plasmodium protein, unknown function	ND	0.0429842	ND	784	Only in Pb3
PBANKA_1403800 - translational activator GCN1, putative	ND	0.0439122	ND	864	Only in Pb2		PBANKA_0920300 - conserved Plasmodium protein, unknown function	ND	0.0429842	ND	785	Only in Pb3
PBANKA_1350500 - parasitophorous vacuolar protein 3	ND	0.0429142	ND	865	Only in Pb2		PBANKA_1035600 - ATP-dependent Clp protease regulatory subunit ClpC, putative	ND	0.0429842	ND	786	Only in Pb3
PBANKA_1202500 - WD repeat-containing protein, putative	ND	0.0424152	ND	866	Only in Pb2		PBANKA_0207600 - asparagine-rich antigen, putative	ND	0.041502	ND	788	Only in Pb3
PBANKA_1026500 - metacaspase-3, putative	ND	0.0409182	ND	869	Only in Pb2		PBANKA_1202500 - WD repeat-containing protein, putative	ND	0.0395257	ND	792	Only in Pb3
PBANKA_0102200 - trophozoite exported protein 1, putative	ND	0.0394212	ND	871	Only in Pb2		PBANKA_1236600 - conserved Plasmodium protein, unknown function	ND	0.0385375	ND	793	Only in Pb3
PBANKA_1324200 - conserved Plasmodium protein, unknown function	ND	0.0389222	ND	873	Only in Pb2		PBANKA_1423600 - 40S ribosomal protein S16, putative	ND	0.034585	ND	797	Only in Pb3
PBANKA_0705100 - protein KRI1, putative	ND	0.0384232	ND	875	Only in Pb2		PBANKA_0705100 - protein KRI1, putative	ND	0.0316206	ND	800	Only in Pb3
PBANKA_0810600 - exoribonuclease, putative	ND	0.0379242	ND	876	Only in Pb2		PBANKA_0910700 - conserved Plasmodium protein, unknown function	ND	0.0306324	ND	802	Only in Pb3
PBANKA_0619900 - Obg-like ATPase 1, putative	ND	0.0374251	ND	877	Only in Pb2		PBANKA_1204700 - conserved Plasmodium protein, unknown function	ND	0.0291502	ND	805	Only in Pb3
PBANKA_0905600 - translation initiation factor eIF-1A, putative	ND	0.0374251	ND	878	Only in Pb2		PBANKA_1021900 - DNA-directed RNA polymerase III subunit RPC6, putative	ND	0.0266798	ND	807	Only in Pb3
PBANKA_0910700 - conserved Plasmodium protein, unknown function	ND	0.0374251	ND	879	Only in Pb2		PBANKA_1024351 - 5S ribosomal RNA	ND	0.0256917	ND	808	Only in Pb3
PBANKA_1036000 - transcription elongation factor SPT6, putative	ND	0.0359281	ND	881	Only in Pb2		PBANKA_0608000 - porphobilinogen deaminase	ND	0.0242095	ND	810	Only in Pb3
PBANKA_1420500 - conserved Plasmodium protein, unknown function	ND	0.0359281	ND	883	Only in Pb2		PBANKA_0104100 - serine/threonine protein kinase, putative	ND	0.0237154	ND	811	Only in Pb3
PBANKA_1123700 - conserved Plasmodium protein, unknown function	ND	0.0354291	ND	884	Only in Pb2		PBANKA_1336600 - conserved protein, unknown function	ND	0.0237154	ND	812	Only in Pb3
PBANKA_1347900 - ubiquitin activating enzyme, putative	ND	0.0344311	ND	885	Only in Pb2		PBANKA_0405400 - 40S ribosomal protein S12, putative	ND	0.0232213	ND	813	Only in Pb3
PBANKA_0405500 - 60S ribosomal protein L7, putative	ND	0.0339321	ND	886	Only in Pb2		PBANKA_1416700 - glycerol-3-phosphate 1-O-acyltransferase	ND	0.0232213	ND	814	Only in Pb3
PBANKA_1224700 - AAA family ATPase, putative	ND	0.0334331	ND	891	Only in Pb2		PBANKA_1309750 - U5 spliceosomal RNA	ND	0.0212451	ND	817	Only in Pb3
PBANKA_1219900 - Cg7 protein, putative	ND	0.0324351	ND	892	Only in Pb2		PBANKA_1407600 - 60S ribosomal protein L24, putative	ND	0.0202569	ND	818	Only in Pb3
PBANKA_0405400 - 40S ribosomal protein S12, putative	ND	0.0314371	ND	894	Only in Pb2		PBANKA_0515000 - ookinete surface protein P25	ND	0.0192688	ND	822	Only in Pb3
PBANKA_1454200 - conserved Plasmodium protein, unknown function	ND	0.0299401	ND	898	Only in Pb2		PBANKA_0623100 - tryptophan-rich protein	ND	0.0177866	ND	823	Only in Pb3
PBANKA_0509300 - glutamine--fructose-6-phosphate aminotransferase [isomerizing], putative	ND	0.0279441	ND	899	Only in Pb2		PBANKA_0211800 - conserved Plasmodium protein, unknown function	ND	0.0153162	ND	825	Only in Pb3
PBANKA_0709200 - polyribonucleotide 5'-hydroxyl-kinase Clp1, putative	ND	0.0269461	ND	902	Only in Pb2		PBANKA_0405500 - 60S ribosomal protein L7, putative	ND	0.0133399	ND	826	Only in Pb3
PBANKA_1309750 - U5 spliceosomal RNA	ND	0.0224551	ND	906	Only in Pb2		PBANKA_0610400 - non-SERCA-type Ca2+ -transporting P-ATPase, putative	ND	0.0123518	ND	827	Only in Pb3
PBANKA_1242000 - ubiquitin carboxyl-terminal hydrolase 14, putative	ND	0.0219561	ND	907	Only in Pb2		PBANKA_0216801 - reticulocyte binding protein, putative	ND	0.00642292	ND	829	Only in Pb3
PBANKA_1024351 - 5S ribosomal RNA	ND	0.0214571	ND	909	Only in Pb2
PBANKA_0301100 - conserved Plasmodium protein, unknown function	ND	0.0209581	ND	910	Only in Pb2
PBANKA_1418800 - SNARE protein, putative	ND	0.0194611	ND	911	Only in Pb2
PBANKA_0211800 - conserved Plasmodium protein, unknown function	ND	0.0174651	ND	912	Only in Pb2
PBANKA_0216801 - reticulocyte binding protein, putative	ND	0.0164671	ND	913	Only in Pb2
PBANKA_0604000 - conserved Plasmodium protein, unknown function	ND	0.0144711	ND	914	Only in Pb2
PBANKA_0611500 - conserved Plasmodium protein, unknown function	ND	0.0144711	ND	915	Only in Pb2
PBANKA_0914100 - conserved Plasmodium protein, unknown function	ND	0.0139721	ND	916	Only in Pb2
PBANKA_0406650 - U4 spliceosomal RNA	ND	0.011477	ND	917	Only in Pb2
PBANKA_1234900 - protein phosphatase PPM9	ND	0.011477	ND	918	Only in Pb2
PBANKA_1428980 - U1 spliceosomal RNA	ND	0.011477	ND	919	Only in Pb2
PBANKA_0812500 - conserved Plasmodium protein, unknown function	ND	0.00998004	ND	921	Only in Pb2
PBANKA_0935500 - conserved Plasmodium protein, unknown function	ND	0.00948104	ND	922	Only in Pb2

## Sheet: Table S3
Supplementary Table S3. (Related to Figure 2e). Marker genes for resolved clusters in Plasmodium berghei ANKA salivary gland and midgut sporozoites.
Gene	avg_logFC	pct.1	pct.2	p_val	p_val_adj	Cluster	Description
PBANKA_1400800	2.1693	0.966	0.312	4.73083e-280	7.79641e-277	1	protein UIS3
PBANKA_0501200	1.6217	0.995	0.751	6.90833e-262	1.13849e-258	1	early transcribed membrane protein
PBANKA_1128100	2.27289	0.882	0.129	2.09602e-246	3.45425e-243	1	phospholipase
PBANKA_1328000	1.76688	0.881	0.239	1.5631e-204	2.57598e-201	1	serine/threonine protein phosphatase UIS2
PBANKA_1017500	1.82556	0.818	0.178	6.21319e-176	1.02393e-172	1	lipase, putative
PBANKA_1022500	1.06437	0.85	0.258	1.66818e-128	2.74916e-125	1	surface protein P113
PBANKA_0211300	1.53441	0.745	0.184	1.05538e-126	1.73927e-123	1	cysteine desulfurase, putative
PBANKA_1312700	1.17097	0.858	0.313	8.57837e-119	1.41371e-115	1	gamete egress and sporozoite traversal protein
PBANKA_0205800	1.62313	0.638	0.136	2.33099e-108	3.84148e-105	1	eukaryotic translation initiation factor 2-alpha kinase 2
PBANKA_1465051	0.644265	0.989	0.74	3.612e-99	5.95258e-96	1	Plasmodium exported protein, unknown function
PBANKA_1349300	1.29403	0.724	0.227	7.8672e-99	1.29651e-95	1	conserved Plasmodium protein, unknown function
PBANKA_1355600	0.873635	0.783	0.37	3.00292e-72	4.9488e-69	1	sporozoite protein essential for cell traversal
PBANKA_1006300	0.51756	0.857	0.531	8.96674e-48	1.47772e-44	1	perforin-like protein 1
PBANKA_0910900	0.487959	0.786	0.466	1.45912e-39	2.40463e-36	1	sporozoite surface protein essential for liver stage development
PBANKA_0511400	0.623324	0.747	0.414	1.54064e-38	2.53898e-35	1	peroxiredoxin, putative
PBANKA_1422800	0.641533	0.539	0.234	2.85382e-37	4.70309e-34	1	conserved Plasmodium protein, unknown function
PBANKA_0523700	0.693132	0.516	0.217	8.77846e-34	1.44669e-30	1	conserved Plasmodium protein, unknown function
PBANKA_0719200	0.39079	0.692	0.424	1.42944e-21	2.35572e-18	1	mRNA-binding protein PUF2
PBANKA_0711900	0.211386	0.903	0.729	1.88296e-12	3.10311e-09	1	heat shock protein 70
PBANKA_1220800	0.271225	0.784	0.548	1.02548e-11	1.68999e-08	1	conserved Plasmodium protein, unknown function
PBANKA_0936000	0.255007	0.56	0.341	4.20072e-11	6.92279e-08	1	endonuclease/exonuclease/phosphatase family protein, putative
PBANKA_0716400	0.212678	0.503	0.308	3.5023e-10	5.77179e-07	1	conserved Plasmodium protein, unknown function
PBANKA_0414900	0.0477012	0.515	0.352	4.04309e-06	0.00666302	1	dynein intermediate light chain, putative
PBANKA_1002500	3.49107	0.774	0.129	8.10935e-219	1.33642e-215	2	sporozoite-specific protein S10
PBANKA_1340100	2.66019	0.604	0.076	1.3919e-150	2.29386e-147	2	L-lactate dehydrogenase
PBANKA_1204200	1.28466	0.805	0.643	2.0061e-95	3.30605e-92	2	IMP1-like protein, putative
PBANKA_1425200	1.45339	0.68	0.418	4.3788e-86	7.21626e-83	2	sporozoite surface protein 3, putative
PBANKA_0901300	1.57273	0.699	0.438	8.20348e-86	1.35193e-82	2	membrane associated erythrocyte binding-like protein
PBANKA_1206800	1.64949	0.626	0.308	2.5071e-80	4.1317e-77	2	zinc finger (CCCH type) protein, putative
PBANKA_0403200	0.567145	0.948	0.984	9.35836e-66	1.54226e-62	2	circumsporozoite (CS) protein
PBANKA_0605900	1.23049	0.573	0.354	2.93477e-52	4.8365e-49	2	conserved Plasmodium protein, unknown function
PBANKA_1202400	0.932406	0.634	0.447	1.22443e-50	2.01786e-47	2	60S ribosomal protein L13, putative
PBANKA_1310200	1.11968	0.549	0.327	6.9885e-50	1.15171e-46	2	nucleoporin NUP313
PBANKA_0209100	1.10939	0.632	0.451	6.24056e-49	1.02844e-45	2	thrombospondin-related sporozoite protein
PBANKA_0315600	0.736888	0.731	0.618	4.03191e-46	6.64459e-43	2	40S ribosomal protein S30, putative
PBANKA_0813000	1.08372	0.541	0.312	6.56014e-43	1.08111e-39	2	inhibitor of cysteine proteases
PBANKA_0820400	1.19638	0.52	0.32	6.16352e-42	1.01575e-38	2	major facilitator superfamily domain-containing protein, putative
PBANKA_0510800	0.76532	0.652	0.536	1.53189e-40	2.52455e-37	2	conserved Plasmodium protein, unknown function
PBANKA_1457550	1.20551	0.538	0.332	5.25031e-35	8.65251e-32	2	ACEA small nucleolar RNA U3
PBANKA_1141700	0.765042	0.518	0.398	1.2212e-20	2.01254e-17	2	ubiquitin-60S ribosomal protein L40, putative
PBANKA_1003700	0.64202	0.514	0.407	3.96858e-19	6.54022e-16	2	conserved protein, unknown function
PBANKA_1349800	0.399538	0.854	0.896	5.05814e-18	8.33582e-15	2	thrombospondin-related anonymous protein
PBANKA_0805700	0.298315	0.656	0.676	5.35631e-08	8.8272e-05	2	heat shock protein 90, putative
PBANKA_0622961	0.21107	0.543	0.491	7.76577e-08	0.00012798	2	28S ribosomal RNA

## Sheet: Table S4
Supplementary Table S4. (Related to Figure 3f). Marker genes in sporozoites dissected from Anopheles stephensi 21 days after infectious blood meal.
Gene	Cluster	pct,1	pct,2	avg_logFC	p_val	p_val_adj	Description
PBANKA_1128100	1	0.932	0.682	0.443734	1.65393e-159	8.26632e-156	phospholipase
PBANKA_0605500	1	0.525	0.279	0.687424	1.06263e-115	5.31101e-112	conserved Plasmodium protein, unknown function
PBANKA_1400800	1	0.989	0.805	0.299717	1.34421e-100	6.71836e-97	protein UIS3
PBANKA_1312700	1	0.906	0.704	0.35425	2.9961e-99	1.49745e-95	gamete egress and sporozoite traversal protein
PBANKA_0501200	1	1	0.938	0.263319	6.53706e-88	3.26722e-84	early transcribed membrane protein
PBANKA_1328000	1	0.912	0.718	0.282596	7.5314e-76	3.76419e-72	serine/threonine protein phosphatase UIS2
PBANKA_0205800	1	0.696	0.487	0.396344	1.34327e-72	6.71367e-69	eukaryotic translation initiation factor 2-alpha kinase 2
PBANKA_1017500	1	0.85	0.655	0.28477	7.52951e-63	3.76325e-59	lipase, putative
PBANKA_1355600	1	0.838	0.653	0.289494	4.25516e-62	2.12673e-58	sporozoite protein essential for cell traversal
PBANKA_1349300	1	0.754	0.594	0.285996	3.16176e-46	1.58025e-42	conserved Plasmodium protein, unknown function
PBANKA_0910900	1	0.841	0.678	0.228374	3.08308e-42	1.54092e-38	sporozoite surface protein essential for liver stage development
PBANKA_0513700	1	0.508	0.363	0.287862	2.37479e-32	1.18692e-28	conserved Plasmodium protein, unknown function
PBANKA_1006300	1	0.886	0.764	0.164656	1.45948e-28	7.29448e-25	perforin-like protein 1
PBANKA_0511400	1	0.78	0.65	0.176084	4.95689e-26	2.47746e-22	peroxiredoxin, putative
PBANKA_1422800	1	0.568	0.451	0.22063	6.68991e-21	3.34362e-17	conserved Plasmodium protein, unknown function
PBANKA_1022500	1	0.863	0.709	0.112315	4.62412e-20	2.31113e-16	surface protein P113
PBANKA_MIT03600	1	0.669	0.587	0.109541	4.29997e-11	2.14912e-07	unspecified product
PBANKA_0523700	1	0.535	0.438	0.0827248	2.81698e-10	1.40793e-06	conserved Plasmodium protein, unknown function
PBANKA_0711900	1	0.93	0.845	0.0291741	6.7032e-10	3.35026e-06	heat shock protein 70
PBANKA_1435900	1	0.798	0.713	0.0952146	7.72331e-10	3.86011e-06	conserved Plasmodium protein, unknown function
PBANKA_0211300	1	0.73	0.632	0.044061	5.49949e-06	0.0274864	cysteine desulfurase, putative
PBANKA_0508300	1	0.502	0.439	0.0477587	0.000131477	0.657123	conserved Plasmodium protein, unknown function
PBANKA_0936000	1	0.566	0.508	0.0338679	0.0057778	1	endonuclease/exonuclease/phosphatase family protein, putative
PBANKA_1458100	2	0.53	0.326	0.621548	2.05736e-57	1.02827e-53	conserved Plasmodium protein, unknown function
PBANKA_1454900	2	0.55	0.372	0.480628	1.29354e-42	6.4651e-39	conserved Plasmodium protein, unknown function
PBANKA_0211300	2	0.822	0.64	0.317746	4.18694e-42	2.09263e-38	cysteine desulfurase, putative
PBANKA_0205800	2	0.704	0.544	0.335419	3.84997e-32	1.92422e-28	eukaryotic translation initiation factor 2-alpha kinase 2
PBANKA_1337700	2	0.507	0.362	0.362961	2.30615e-26	1.15261e-22	conserved Plasmodium protein, unknown function
PBANKA_1312700	2	0.894	0.764	0.199031	7.34266e-22	3.66986e-18	gamete egress and sporozoite traversal protein
PBANKA_1022500	2	0.885	0.749	0.178472	1.52839e-20	7.63891e-17	surface protein P113
PBANKA_1006300	2	0.908	0.794	0.179346	1.16917e-19	5.84353e-16	perforin-like protein 1
PBANKA_0711900	2	0.915	0.873	0.186108	8.43571e-19	4.21617e-15	heat shock protein 70
PBANKA_0910900	2	0.839	0.725	0.182757	8.77002e-19	4.38326e-15	sporozoite surface protein essential for liver stage development
PBANKA_1220800	2	0.837	0.735	0.192714	3.00909e-18	1.50394e-14	conserved Plasmodium protein, unknown function
PBANKA_1328000	2	0.901	0.776	0.169824	3.75724e-18	1.87787e-14	serine/threonine protein phosphatase UIS2
PBANKA_0513700	2	0.517	0.403	0.271779	4.90848e-17	2.45326e-13	conserved Plasmodium protein, unknown function
PBANKA_1355600	2	0.805	0.713	0.176978	4.51803e-15	2.25811e-11	sporozoite protein essential for cell traversal
PBANKA_0511400	2	0.774	0.688	0.184573	3.51055e-13	1.75457e-09	peroxiredoxin, putative
PBANKA_1017500	2	0.835	0.713	0.141543	5.00743e-13	2.50271e-09	lipase, putative
PBANKA_0716400	2	0.559	0.46	0.20585	9.73102e-13	4.86356e-09	conserved Plasmodium protein, unknown function
PBANKA_1350300	2	0.529	0.427	0.209563	3.33654e-12	1.6676e-08	RanBPM and CLTH-like protein, putative
PBANKA_1400800	2	0.984	0.859	0.117986	5.01081e-12	2.5044e-08	protein UIS3
PBANKA_0208200	2	0.512	0.419	0.225272	1.78399e-11	8.91639e-08	conserved Plasmodium protein, unknown function
PBANKA_1465051	2	0.996	0.948	0.0860595	1.83187e-11	9.15566e-08	Plasmodium exported protein, unknown function
PBANKA_1128100	2	0.892	0.761	0.124136	2.33495e-11	1.16701e-07	phospholipase
PBANKA_0508300	2	0.536	0.45	0.177802	1.67753e-09	8.38429e-06	conserved Plasmodium protein, unknown function
PBANKA_0501200	2	1	0.956	0.0966977	2.48212e-09	1.24057e-05	early transcribed membrane protein
PBANKA_0719200	2	0.715	0.645	0.137966	1.44358e-07	0.000721502	mRNA-binding protein PUF2
PBANKA_0414900	2	0.555	0.48	0.131225	3.51238e-07	0.00175549	dynein intermediate light chain, putative
PBANKA_MIT03600	2	0.668	0.61	0.132333	6.85686e-07	0.00342706	unspecified product
PBANKA_1422800	2	0.561	0.486	0.132222	1.66428e-06	0.00831806	conserved Plasmodium protein, unknown function
PBANKA_1435900	2	0.797	0.738	0.0372491	0.00459222	1	conserved Plasmodium protein, unknown function
PBANKA_1342500	2	0.75	0.698	0.0304247	0.00167407	1	conserved Plasmodium protein, unknown function
PBANKA_1349300	2	0.707	0.649	0.0606938	0.0020443	1	conserved Plasmodium protein, unknown function
PBANKA_0936000	2	0.582	0.521	0.0518321	0.00429567	1	endonuclease/exonuclease/phosphatase family protein, putative
PBANKA_1123800	2	0.553	0.514	0.0340071	0.00661852	1	GAS8-like protein, putative
PBANKA_1005200	2	0.508	0.449	0.0245645	0.00124399	1	conserved Plasmodium protein, unknown function
PBANKA_1331400	2	0.505	0.453	0.0888686	0.000798561	1	kelch domain-containing protein, putative
PBANKA_1465051	3	0.994	0.949	0.337036	2.23431e-78	1.11671e-74	Plasmodium exported protein, unknown function
PBANKA_0501200	3	0.996	0.957	0.165443	6.1498e-27	3.07367e-23	early transcribed membrane protein
PBANKA_1400800	3	0.974	0.862	0.184614	2.1321e-25	1.06563e-21	protein UIS3
PBANKA_0211300	3	0.766	0.653	0.229286	9.84427e-19	4.92016e-15	cysteine desulfurase, putative
PBANKA_1220800	3	0.811	0.742	0.19138	6.00006e-13	2.99883e-09	conserved Plasmodium protein, unknown function
PBANKA_1022500	3	0.85	0.757	0.146624	3.27687e-12	1.63778e-08	surface protein P113
PBANKA_1456900	3	0.523	0.427	0.213833	7.34085e-12	3.66896e-08	translation initiation factor SUI1, putative
PBANKA_0936000	3	0.598	0.518	0.164375	1.4994e-08	7.49401e-05	endonuclease/exonuclease/phosphatase family protein, putative
PBANKA_0719200	3	0.716	0.646	0.141623	1.77773e-08	8.88507e-05	mRNA-binding protein PUF2
PBANKA_1331400	3	0.515	0.451	0.162351	5.05272e-06	0.0252535	kelch domain-containing protein, putative
PBANKA_1328000	3	0.848	0.788	0.100022	1.14623e-05	0.0572884	serine/threonine protein phosphatase UIS2
PBANKA_1017500	3	0.796	0.723	0.101224	2.413e-05	0.120602	lipase, putative
PBANKA_1349300	3	0.714	0.648	0.0381758	0.00999695	1	conserved Plasmodium protein, unknown function
PBANKA_1002500	4	0.921	0.143	3.43193	0	0	sporozoite-specific protein S10	x
PBANKA_1340100	4	0.652	0.095	2.46145	0	0	L-lactate dehydrogenase
PBANKA_1306500	4	0.551	0.021	3.29968	0	0	TRAP-like protein
PBANKA_1204200	4	0.935	0.637	1.51198	1.22118e-267	6.10348e-264	IMP1-like protein, putative
PBANKA_1206800	4	0.779	0.307	1.90602	7.58609e-262	3.79153e-258	zinc finger (CCCH type) protein, putative
PBANKA_1425200	4	0.833	0.414	1.71663	1.66065e-255	8.29992e-252	sporozoite surface protein 3, putative
PBANKA_0901300	4	0.833	0.436	1.81757	1.03063e-239	5.15111e-236	membrane associated erythrocyte binding-like protein
PBANKA_0403200	4	0.991	0.979	0.727245	3.01438e-190	1.50659e-186	circumsporozoite (CS) protein
PBANKA_1225000	4	0.563	0.201	1.83344	2.68298e-161	1.34095e-157	serine/threonine protein kinase, FIKK family
PBANKA_0209100	4	0.749	0.448	1.31895	2.09079e-144	1.04498e-140	thrombospondin-related sporozoite protein
PBANKA_0605900	4	0.68	0.353	1.42703	3.22794e-142	1.61332e-138	conserved Plasmodium protein, unknown function
PBANKA_0619400	4	0.527	0.207	1.44097	1.00702e-123	5.03307e-120	V-type ATPase V0 subunit e, putative
PBANKA_1310200	4	0.619	0.33	1.26539	1.23639e-107	6.17948e-104	nucleoporin NUP313
PBANKA_0813000	4	0.563	0.32	1.13855	1.34031e-81	6.69887e-78	inhibitor of cysteine proteases	x
[truncated: 62 more rows]

## Sheet: Table S5
Supplementary Table S5. (Related to Figure 3f). Cluster 1 versus 2 differentially expressed genes. Negative logFC indcates upregulated in cluster 2.
[truncated: 44 more rows]

[truncated: 3 more sheets: Table S6, Table S7, Table S8]
